# Supplementary material for: Identification of potential therapeutic targets for COVID-19 through a structural-based similarity approach between SARS-CoV-2 and its human host proteins
Source: Front Genet. 2024 Feb 2;15:1292280. doi: 10.3389/fgene.2024.1292280 (PMC10869566; doi:10.3389/fgene.2024.1292280)
Supplement: Supplementary file 1 [file Table2.xlsx]

## Sheet: Supp Table S2
Supp. Table S2. Interaction of targets of human proteins (T_hCoV-2) corresponding to their SARS-CoV-2 proteins
T_hCoV-2 proteins	SARS-CoV-2
COL4A1	E
APP	E
DDX39A	E
P3H2	E
FN1	E
TRIM68	E
P3H3	E
BCHE	E
CRTAP	E
COLGALT2	E
FBLN1	E
P3H4	E
PLOD1	E
PLOD2	E
P4HA1	E
P3H1	E
TEX15	E
COL4A2	E
POLR2A	E
PLOD3	E
P4HB	E
PARP4	E
POTEF	E
MVP	E
CORO1A	E
COL6A1	E
COL6A2	E
COLGALT1	E
COL18A1	E
TEP1	E
SGTB	E
TENT5C	E
MTUS2	E
PLK4	E
FBXW5	E
CHD3	E
BTRC	E
TAX1BP3	E
C1orf109	E
MIB1	E
ENTR1	E
CEP152	E
CEP85	E
PCNT	E
KIAA1671	E
NEDD1	E
MAGED1	E
TTK	E
LZTS2	E
PLK1	E
ALMS1	E
USP54	E
STIL	E
CEP128	E
FAM83H	E
OFD1	E
CSPP1	E
DOCK7	E
KIF2A	E
SPICE1	E
CEP350	E
MYCBP2	E
CEP131	E
CEP63	E
CDK5RAP2	E
FBXW11	E
CCDC15	E
SASS6	E
CEP250	E
CCT6A	E
PTDSS1	E
ATP9A	E
CCT2	E
PNPLA8	E
SDF4	E
RBFOX1	E
SYNPO2	E
TENT5B	E
ZBTB39	E
DNAJB13	E
SPATA2	E
CYLD	E
NEK7	E
SF3B4	E
H2AC4	E
H2AC8	E
AMY1A	E
AMY1B	E
AMY1C	E
SORCS3	E
ACE	E
CLNS1A	E
ERH	E
MAP1B	E
RBM10	E
WDR61	E
EIF4B	E
SPIN1	E
STK38L	E
YWHAH	E
SFN	E
ARR3	E
ELOA	E
DUSP23	E
YPK2	E
RSM26	E
DUN1	E
SKI8	E
VIRMA	E
OSBPL3	E
SPAG5	E
TFIP11	E
TRIM54	E
GAS8	E
PRDM16	E
H1-2	E
TUBA1B	E
PPM1B	E
SF3B1	E
STK38	E
SF3B3	E
YWHAQ	E
YWHAG	E
YWHAB	E
AASDHPPT	E
ABLIM1	E
ACTR2	E
AP3M1	E
ARID1B	E
BAG2	E
BAG3	E
BTF3	E
CC2D1A	E
CDC37	E
CNOT3	E
CUL1	E
CYB5R3	E
DCP1B	E
DNAJA1	E
DVL3	E
EDC3	E
FKBP4	E
GLMN	E
GPATCH1	E
GTPBP1	E
HAUS7	E
HINT1	E
HSPH1	E
IRAK1	E
LIMD1	E
LRRC49	E
MAPK9	E
MB21D2	E
MTMR6	E
NAA15	E
NME7	E
NMT1	E
NUDCD2	E
PCM1	E
PEA15	E
PFDN4	E
PRPS1	E
RPAP3	E
RRM2	E
SEC23B	E
SEC24C	E
SMG7	E
SMG9	E
SSX2IP	E
STUB1	E
SUGT1	E
SUPT16H	E
TBK1	E
TCHP	E
TNPO1	E
TNRC6B	E
TPGS1	E
TRIP6	E
TXNDC9	E
UNC45A	E
UPF1	E
VCPIP1	E
WDR83	E
XRN1	E
YTHDF3	E
CENPJ	E
USP9X	E
ANKRD26	E
APC	E
ARHGAP32	E
ASPM	E
C2CD3	E
CCDC18	E
CEP135	E
CGN	E
CGNL1	E
CNOT1	E
CNOT10	E
CNTROB	E
DLG5	E
FAM193A	E
GARRE1	E
KIAA0753	E
KIAA1217	E
KIF7	E
MARF1	E
MPHOSPH9	E
NIN	E
PIBF1	E
PLEKHG1	E
RGPD5	E
RGPD6	E
RPGRIP1L	E
RTTN	E
SEC16A	E
SIPA1L2	E
TNRC6A	E
TNRC6C	E
TP53	E
TRIP11	E
TXNL1	E
WASHC2C	E
AKAP9	E
C11orf49	E
CCDC138	E
CEP97	E
IPO8	E
KIF14	E
NUDCD3	E
PSMD1	E
SIPA1L3	E
STIP1	E
TBC1D8	E
TNIP1	E
WDR62	E
LRRC29	E
TSHR	E
DCAF15	E
CCNJL	E
MUS81	E
USP7	E
YEATS4	E
EGFR	E
CDC16	E
C6orf141	E
BBS7	E
DEF8	E
LYPD4	E
AARSD1	E
TKT	E
SKP2	E
CRYL1	E
IQCN	E
INSYN2A	E
DOCK5	E
EGLN3	E
PPT1	E
WWOX	E
BICD1	E
NINL	E
rep	E
DCP1A	E
ZFP36	E
MKRN2	E
TRIM37	E
SYNE3	E
IQCF2	E
CCDC96	E
DISC1	E
PICK1	E
S100A2	E
OC90	E
MAGEA9	E
MAGEA9B	E
KRT78	E
DUSP16	E
NAA11	E
ATG7	E
DCTN3	E
TTC30B	E
NPAS1	E
LOXL4	E
SOHLH1	E
UBXN6	E
KRTAP4-12	E
PTPN11	E
PDGFRB	E
PLCG1	E
SLC9A3R1	E
SHC1	E
PIK3R1	E
RASA1	E
GRK2	E
MFGE8	E
ETV6	E
IRF8	E
VAV1	E
KLHL12	E
PDGFB	E
TNK2	E
MYO1E	E
BCLAF1	E
ZZEF1	E
FGD6	E
FOXK1	E
PIK3R3	E
PTEN	E
STAT5A	E
STAT3	E
CBLB	E
DEPDC1	E
ATR	E
FOXK2	E
ANKLE2	E
ACVR2B	E
UBB	E
PDGFRA	E
ABCD4	E
NOP9	E
FNDC3A	E
HUS1	E
TYW1	E
CGRRF1	E
HELLS	E
PDE3B	E
BMPR1A	E
CTDNEP1	E
PPM1L	E
TPTE	E
HIP1	E
CLTC	E
FRS2	E
ABL1	E
ABL2	E
SYNGAP1	E
RPS6KB2	E
RPS6KB1	E
ERBB2	E
KRT34	E
KPRP	E
KRTAP12-3	E
KRTAP10-9	E
FARP1	E
PTPRS	E
HIP1R	E
HSP90AA1	E
INTS4	E
CSF1R	E
NRSN2	E
GRB2	E
VAV2	E
VAV3	E
COPA	E
NCK2	E
CRK	E
GRB14	E
NCK1	E
RAF1	E
SH3KBP1	E
ITGB3	E
S1PR1	E
CAV1	E
CAV3	E
EIF2AK2	E
SNX1	E
SNX2	E
SNX4	E
PDCD6IP	E
SRC	E
NEDD4	E
SLA	E
SH2B2	E
ERRFI1	E
Sh2b1	E
NTRK1	E
LACC1	E
RNF4	E
FGFR1	E
RIN1	E
PTPN6	E
SLC9A3R2	E
GRB7	E
FYN	E
BIRC3	E
KRT31	E
CEP76	E
PKP2	E
HIF1A	E
APBA3	E
CALCOCO2	E
IKBKE	E
MTPAP	E
N4BP1	E
RNF31	E
TRAF3	E
TXLNA	E
TXLNG	E
TBKBP1	E
AZI2	E
TRIM38	E
RB1CC1	E
BBOX1	E
FAM107A	E
HIF1AN	E
C9orf72	E
TNFAIP3	E
TAX1BP1	E
TNF	E
ATG3	E
KRTAP19-7	E
S100P	E
NAA10	E
PIP	E
TANK	E
TRAF2	E
REL	E
ANKRD28	E
PPP6R2	E
PPP6R1	E
NFKB2	E
PPP6C	E
RELA	E
SKP1	E
IRF3	E
STING1	E
NCOA2	E
ATG9A	E
CDC42BPG	E
FMR1	E
FXR2	E
MAVS	E
OPTN	E
AGO2	E
HMMR	E
LETM1	E
RBBP5	E
NLRP4	E
MBP	E
XIAP	E
PELI1	E
IRF7	E
TRIM27	E
TICAM1	E
IKBKG	E
NFKBIA	E
RNF11	E
TRAF3IP2	E
Trim11	E
AKT1	E
SOCS3	E
SQSTM1	E
IFIT3	E
TRIM26	E
DYRK2	E
TRIM14	E
CTNNBL1	E
PBXIP1	E
TRIM9	E
GSK3B	E
RNF128	E
TRIM23	E
YAP1	E
SMCR8	E
ZC3H12A	E
TRIM21	E
RIPK1	E
TRAF6	E
MTOR	E
RPTOR	E
EXOC2	E
EXOC7	E
TSC2	E
RRAGD	E
LGALS3	E
M	E
LGALS3BP	E
RNF144B	E
CNTRL	E
DNAJA2	E
DPCD	E
GOLGA3	E
RUVBL2	E
SIRT2	E
CRTC1	E
NACC1	E
PSMF1	E
TRAF3IP3	E
LRRC10B	E
UBE2S	E
USP15	E
UBQLN2	E
VHL	E
EGLN1	E
NFKB1	E
TLR4	E
TLR9	E
TLR3	E
MIB2	E
DTX4	E
HERC2	E
TRAIP	E
YWHAE	E
TOMM70	E
DDX58	E
SYK	E
PROS1	E
STX11	E
LATS2	E
CCDC8	E
MAP1LC3B	E
STX12	E
STX3	E
STX19	E
TRIM10	E
USP2	E
MED4	E
SCLT1	E
CEP44	E
ODF2	E
XPO1	E
ESR1	E
MCM2	E
TRAF1	E
SMURF1	E
TXLNB	E
WHRN	E
HERPUD1	E
TRAF5	E
HNRNPL	E
CLEC14A	E
PTPRD	E
WDR48	E
USP1	E
TNIP2	E
ICOS	E
ESR2	E
RNF123	E
PRKN	E
ATG16L1	E
TNFRSF1A	E
HDAC2	E
BICD2	E
HOOK1	E
ULK1	E
STAU1	E
LMBR1L	E
PLEKHA4	E
NHLRC2	E
9b	E
6	E
HTRA2	E
IMMP1L	E
IMMP2L	E
CNOT9	E
MEX3B	E
PATL1	E
PRPF19	E
OBI1	E
SAMD4B	E
RNF214	E
BRD1	E
PHIP	E
Rnf183	E
TFG	E
ACBD5	E
AMOT	E
BORCS6	E
DCTN2	E
KRT18	E
KRT8	E
NDC80	E
POLR2C	E
PRPH	E
PXN	E
STX4	E
ATG10	E
VPS33A	E
EDEM1	E
S100A6	E
BLOC1S6	E
CENPQ	E
FILIP1	E
IRAK3	E
HVCN1	E
BET1	E
EEF1AKMT3	E
D2HGDH	E
CRYBB3	E
ARL4D	E
SULT1C4	E
CXCL1	E
LGALS8	E
DIABLO	E
Tubg1	E
Mzt1	E
Mzt2	E
CSNK1A1	E
TUBGCP2	E
TUBGCP3	E
SCAF11	E
TUBGCP4	E
SLAIN2	E
UBA5	E
TUBGCP5	E
LRWD1	E
TUBG2	E
TXNDC12	E
3a	E
ODAD1	E
HSPA1A	E
HSPA1B	E
STARD9	E
MAGEH1	E
PTN	E
SENP2	E
ZPR1	E
ERG28	E
HAP1	E
KAT5	E
LUC7L2	E
CRMP1	E
RBM48	E
EEF1G	E
CDK5R1	E
CDK5	E
TUBGCP6	E
MZT2A	E
MZT2B	E
TSNAX	E
PCBD1	E
MAPRE1	E
FBXO25	E
PDE4DIP	E
PRKAR2A	E
H2AC12	E
BIRC6	E
PABPC1	E
AHNAK	E
CAPZA2	E
PRKDC	E
H4-16	E
H4C1	E
H4C11	E
H4C12	E
H4C13	E
H4C14	E
H4C15	E
H4C2	E
H4C3	E
H4C4	E
H4C5	E
H4C6	E
H4C8	E
H4C9	E
RAB5C	E
ACTC1	E
LMNA	E
H2BC12	E
PARP1	E
PKP3	E
FLNB	E
PABPC4	E
TMPO	E
CORO1B	E
DDX5	E
PRKACA	E
BUB1	E
CEP112	E
MAGED2	E
NCKAP5L	E
TEX9	E
CCP110	E
STXBP4	E
TRIM36	E
ABCA2	E
STK36	E
PRKACB	E
SUZ12	E
SOCS6	E
MLF1	E
PRKAR2B	E
CARD9	E
DTNBP1	E
FGL2	E
CEP68	E
PTTG1	E
DYNLL1	E
CEP43	E
USP43	E
CHMP4B	E
Uso1	E
SSH3	E
TPTE2	E
C1orf87	E
LPXN	E
IKBIP	E
LINC01587	E
FAM81B	E
SSX2	E
SSX2B	E
RALBP1	E
CCND1	E
CLIP4	E
CIT	E
AURKB	E
KIF20A	E
PRC1	E
HAX1	E
HDAC1	E
NR3C1	E
DNAJB5	E
DNAJC7	E
LRRC61	E
DNAJB8	E
AGPS	E
ANAPC2	E
CCDC14	E
DHFR2	E
KRT19	E
LATS1	E
MAPRE3	E
SEPTIN10	E
KRT40	E
INSYN1	E
TNNT1	E
KNSTRN	E
DYNLL2	E
ZAR1L	E
CEP57	E
PRPS2	E
CTAG2	E
FAM9C	E
KRT37	E
NOBOX	E
PRELID2	E
LURAP1	E
KRT38	E
TRIM52	E
ACTB	E
ATAD3A	E
UQCC2	E
CAPNS1	E
TUBB	E
DDB1	E
EEF1A1	E
EMD	E
TUBB4A	E
HSP90AB1	E
HSPA5	E
HSPA8	E
HSPA9	E
IGF2BP1	E
PHKA1	E
PHKA2	E
PRPF4	E
RARS1	E
RPL11	E
RPLP2	E
RPS19	E
RPS20	E
RPS3	E
SCO2	E
TUBA1A	E
TUBA4A	E
TUBB2A	E
TUBB4B	E
RAD51	E
SRSF10	E
WWP2	E
MYC	E
Kif4	E
MICOS10	E
UBC	E
VCP	E
METTL18	E
METTL21C	E
alp4	E
alp6	E
SAV1	E
HECW2	E
ALK	E
SPINT2	E
HLA-B	E
PTGER3	E
SNW1	E
CDC5L	E
PCGF1	E
DPPA4	E
ZNF746	E
OPRM1	E
C5AR2	E
NPY2R	E
MAS1	E
SLC37A3	E
VIPR2	E
PACC1	E
CHRM4	E
PTGIR	E
CD2BP2	E
CGAS	E
PLEKHA2	E
CTDP1	E
APEX1	E
BCL2L14	E
P2RY6	E
SLC15A3	E
UNC93B1	E
Dppa3	E
MAPK1	E
TRIM66	E
COPS5	E
TREM1	E
P2RY10	E
SLC18A2	E
CMKLR1	E
C5AR1	E
SSR2	E
TMEM126A	E
GPR182	E
FPR1	E
GPR17	E
RUSF1	E
LRRC25	E
CMTM8	E
AVPR2	E
EFNB1	E
GPR84	E
GPR45	E
FFAR1	E
P2RY8	E
MFSD4A	E
APLNR	E
PRICKLE3	E
GPR55	E
LRIF1	E
ARID4A	E
HDAC4	E
HDAC5	E
HDAC6	E
SUDS3	E
SMARCE1	E
TAF1	E
NMI	E
DNAJB6	E
SMTN	E
KPNA5	E
HSPA4	E
CEP70	E
SNX6	E
E2F1	E
SIN3A	E
SIN3B	E
SAP30	E
RBBP7	E
RBBP4	E
BRMS1	E
EP300	E
UBE2D1	E
CUL3	E
SPOP	E
ANGPTL4	E
BEX2	E
DIRAS3	E
IL13RA2	E
KLK9	E
LYPD3	E
MRC2	E
PSMC3IP	E
SNAI1	E
THRSP	E
MCRS1	E
GOLGB1	E
HDAC3	E
SAP25	E
ING1	E
BRMS1L	E
MXD1	E
CREBBP	E
Sinhcaf	E
GATAD1	E
ING2	E
MXD3	E
MBIP	E
ZNF704	E
POLR2E	E
CSNK2A1	E
HBP1	E
EZH2	E
METTL3	E
METTL14	E
WTAP	E
CIC	E
TRIM7	E
TGIF2	E
TGIF2LX	E
PADI6	E
FHL2	E
MAX	E
WDR59	E
DKK2	E
MYD88	E
IRAK2	E
TRIM69	E
TOLLIP	E
MAP3K7	E
TAB2	E
MAP2K6	E
HLA-DRA	E
WDFY1	E
SHARPIN	E
CASP8	E
FADD	E
RBCK1	E
BIRC2	E
KCND2	E
KCND3	E
RNF170	E
PIGH	E
CISD2	E
LRRC40	E
CNOT6L	E
BLK	E
ATP2A3	E
RNF216	E
CHEK2	E
IRGM	E
NPC1	E
RBM39	E
SH3GL3	E
GABBR1	E
ATF4	E
DDIT3	E
CASR	E
GLP1R	E
KCTD12	E
KCTD16	E
DRD2	E
RADX	E
JAKMIP1	E
GABBR2	E
ATF5	E
USP14	E
GNB1	E
GNG2	E
GOLGA5	E
MTFR1	E
MFSD8	E
TPD52L1	E
ZDHHC17	E
CRELD1	E
MTFR2	E
PPP1R12A	E
ORMDL2	E
ORMDL3	E
GNAO1	E
KCNJ6	E
RGS4	E
ALB	E
CPEB2	E
KCNJ3	E
GPR37	E
BDKRB1	E
CCR8	E
SMO	E
HNRNPH1	E
PPP1R13L	E
CD8A	E
CANX	E
DERL1	E
AMFR	E
PDIA2	E
WDR20	E
SYVN1	E
ZAP70	E
DSTYK	E
FAR2	E
ATP8B2	E
NLRX1	E
SLC25A14	E
RHOBTB3	E
CNNM1	E
TAP2	E
DIPK1A	E
SREBF2	E
TMEM62	E
TMEM87B	E
FAM210B	E
TUBA1C	E
SLC25A30	E
TMEM38B	E
SLC1A1	E
TYW1B	E
TRPM7	E
LMF1	E
GLRB	E
POMK	E
SLC25A20	E
HLA-C	E
INTS7	E
TUBB8	E
ATP12A	E
SLC47A1	E
SLC25A46	E
GJC1	E
OSGEPL1	E
SLC29A1	E
BCKDHB	E
GALNT11	E
TUBB3	E
HEATR6	E
NSUN3	E
INTS5	E
ADCK2	E
ALG11	E
NR2F2	E
PIGM	E
TTC28	E
CLGN	E
ABCB6	E
LMBR1	E
B3GALNT2	E
SZT2	E
ATP7A	E
LPCAT4	E
KCNJ8	E
EPHX4	E
ACAD10	E
SLC25A33	E
ADGRG6	E
SLC38A10	E
SLC25A15	E
ERLIN2	E
KCNA3	E
UBQLN1	E
CSK	E
NCL	E
POLR1G	E
JAK3	E
CD3G	E
TOP2B	E
CD247	E
LCK	E
PIK3R2	E
ITPRIPL1	E
GHDC	E
HLA-A	E
LNPEP	E
GP1BB	E
TM2D3	E
FAM241B	E
UBASH3A	E
RDH11	E
WFS1	E
GPX8	E
SCNN1A	E
TGFBR1	E
DPY19L1	E
CRYGS	E
GRAMD1A	E
TMEM259	E
TMEM131L	E
FZD6	E
COPG2	E
HS2ST1	E
BRI3BP	E
TMEM30A	E
LRRC8A	E
ROR2	E
VANGL1	E
ITFG1	E
LRFN1	E
RNF149	E
RETREG3	E
TMEM59L	E
TMEM106C	E
TMEM9	E
DNAJC16	E
LAT	E
CD38	E
PTPN22	E
SNTA1	E
EPS8L1	E
PKMYT1	E
ADAM33	E
ZFPL1	E
MUC15	E
BNIP3	E
MAL	E
TMEM262	E
TMEM203	E
HKDC1	E
TMEM186	E
CD3E	E
PMP22	E
TMEM54	E
KTN1	E
EMP1	E
TMEM19	E
TRAT1	E
DOCK2	E
nef	E
CBL	E
VTN	E
PCGF2	E
ZNF281	E
RNF41	E
CZIB	E
COL1A1	E
HERC1	E
GOPC	E
UNC119	E
NCR1	E
GAB2	E
PTPRC	E
SLA2	E
STAT5B	E
CILK1	E
LY6E	E
SHC3	E
MBD2	E
MBD3	E
MTA1	E
RUVBL1	E
CHD5	E
ZMYND8	E
ZNF592	E
MTA3	E
ZNF687	E
CHD4	E
MTA2	E
CDK2AP1	E
APPBP2	E
MBD3L1	E
BAP18	E
LIN9	E
BPTF	E
BCL11A	E
ZNF512B	E
SMARCA5	E
DPY30	E
SMARCA1	E
HAT1	E
HJURP	E
SAP130	E
LIN52	E
CHAF1B	E
ZBTB2	E
KPNA1	E
KPNA2	E
PLCB3	E
BTF3L4	E
EIF1AX	E
CCNL2	E
PUS7	E
INTS12	E
SMC2	E
SUGP1	E
H2AC20	E
H2BC21	E
H3C1	E
H3C10	E
H3C11	E
H3C12	E
H3C2	E
H3C3	E
H3C4	E
H3C6	E
H3C7	E
H3C8	E
tat	E
SOX2	E
CHD7	E
ELAVL1	E
OBSL1	E
PSME3	E
ZNF219	E
PHF20L1	E
FAM219A	E
ZBTB46	E
GATAD2B	E
KRAS	E
TCF20	E
HMG20A	E
NABP2	E
Junb	E
RBPJ	E
NFATC2	E
CPNE5	E
IKZF1	E
DLD	E
TRIM25	E
ZNF827	E
EFTUD2	E
HEXIM1	E
MEPCE	E
RUNX1	E
DPF2	E
RECQL4	E
H2BC3	E
ZBTB7A	E
H2AX	E
H2AZ1	E
MACROH2A1	E
NR2C2	E
XRCC6	E
MECOM	E
CTBP2	E
ERCC6	E
KRT32	E
CBFA2T3	E
PINK1	E
BRD2	E
BRD3	E
ARHGEF19	E
BRD4	E
LIN37	E
EED	E
MTF2	E
MYBL2	E
PHF1	E
PWWP2A	E
HMGXB4	E
SHPRH	E
ARID4B	E
CHAF1A	E
ASF1A	E
CENPA	E
H2BC10	E
H2BC4	E
H2BC6	E
H2BC7	E
H2BC8	E
POLR1E	E
TERF2IP	E
ZNF330	E
MBD3L2	E
STMN2	E
TRPS1	E
SALL4	E
BCL11B	E
BEND3	E
SALL1	E
ZNRD2	E
GPN1	E
DHX9	E
GATAD2A	E
HINFP	E
DNMT1	E
PTK2B	E
PRMT1	E
PRMT5	E
WDR77	E
TACC3	E
KDM1A	E
TBP	E
PAF1	E
MRGBP	E
MED14	E
PURB	E
RELN	E
GAD1	E
BDNF	E
SMN1	E
SMN2	E
BEND7	E
C1QBP	E
RALYL	E
csul	E
KDM5B	E
TFAP4	E
LAMTOR3	E
IFI16	E
CDCA5	E
KDM5C	E
RFX3	E
BMI1	E
INTS9	E
ACTR8	E
IKZF3	E
PHF12	E
ZNF296	E
MRPL22	E
INSL3	E
MUCL1	E
PIGR	E
OXLD1	E
CST1	E
CST2	E
DOK2	E
JCHAIN	E
CHEK1	E
UQCC1	E
GSDME	E
CD63	E
VPS45	E
ASAH1	E
KIF5B	E
KLHDC10	E
KLC4	E
NECTIN2	E
KIF5C	E
FAM91A1	E
STXBP1	E
STXBP2	E
PYCR3	E
CREB3	E
FUS	E
TTYH1	E
BAX	E
TOMM7	E
UBAP2	E
TOMM22	E
TOMM20	E
SAMM50	E
MTX1	E
AIFM1	E
ANXA11	E
CAB39	E
CHCHD2	E
CISD1	E
COX5B	E
CPT2	E
CYC1	E
EEF2	E
FUBP1	E
MTCH1	E
MTCH2	E
NDUFA2	E
NDUFB8	E
NDUFS1	E
NDUFV1	E
PHB2	E
PRCP	E
QARS1	E
RAB1B	E
SGPL1	E
SLC25A3	E
HSD17B10	E
ATP2B1	E
ATP5ME	E
FKBP1A	E
ITIH1	E
RNF5	E
NOS1AP	E
CEPT1	E
FARS2	E
IMMT	E
CHCHD3	E
SLC35F6	E
YJU2	E
PHACTR4	E
TUBB6	E
LAMA1	E
VDAC3	E
SDF2	E
TOMM5	E
ERGIC1	E
DAD1	E
OCIAD2	E
DHCR7	E
CDC42	E
SYNJ2BP	E
TMEM205	E
TMEM106B	E
MEST	E
VDAC2	E
MAGT1	E
NELFB	E
C17orf75	E
TMEM109	E
TUT7	E
SCARB2	E
VDAC1	E
RAB2A	E
MOGS	E
ANKRD34C	E
ATP5F1B	E
ATP5F1C	E
BCKDHA	E
BCL2L13	E
RAB5IF	E
CALR	E
CD44	E
COA3	E
CORO1C	E
COX4I1	E
COX7C	E
CPT1A	E
HADHA	E
HADHB	E
HSP90B1	E
LRPPRC	E
MT-CO2	E
MYL12A	E
NDUFA9	E
NIPSNAP1	E
PCCB	E
PDHA1	E
PDHB	E
PHB1	E
POR	E
SCCPDH	E
TFAM	E
ZNF782	E
ACTN1	E
ATP1A1	E
ATP6V0D1	E
CDR2	E
DDOST	E
DNAH8	E
DNAJC10	E
EEF1D	E
GANAB	E
HNRNPC	E
HNRNPD	E
NAP1L1	E
NEK11	E
PTMA	E
RPN1	E
RPN2	E
SLC4A1	E
STON2	E
BCAP31	E
MARCHF5	E
NIPBL	E
SF1	E
SRPRB	E
BAK1	E
SRP9	E
OXA1L	E
SDHB	E
FIS1	E
FAF2	E
SEPTIN11	E
SBDS	E
FLOT2	E
MRPL55	E
NDUFA7	E
TIMM50	E
ALDH5A1	E
NUP58	E
PRDX5	E
ACAA2	E
SFPQ	E
RMDN3	E
ABCD3	E
EIF3A	E
TIAL1	E
TAGLN2	E
SERPINH1	E
SNRPC	E
FMNL1	E
env	E
UBAC2	E
TRABD	E
SLAMF1	E
WNT4	E
LRRTM2	E
KLRF1	E
LDLRAD4	E
AP2B1	E
ATP1B1	E
ATP1B3	E
CAPZB	E
GSR	E
HMGCL	E
PSMD7	E
VAPA	E
FOXA3	E
FOXB1	E
FOXI1	E
FOXJ2	E
FOXL1	E
COQ9	E
NDUFA4	E
OCIAD1	E
DUSP21	E
DUSP22	E
NCR3LG1	E
KRBA1	E
FOXRED2	E
CYP2C9	E
UBE2A	E
ORF56	E
ZNF598	E
RAB7A	E
AGR2	E
MGST3	E
PLGRKT	E
PLEKHG5	E
RAB19	E
COX7A2L	E
NDUFS2	E
NDUFS3	E
NDUFS5	E
NDUFS7	E
NDUFS8	E
UQCRQ	E
CALU	E
PALM	E
TAP1	E
HSPB1	E
CLUAP1	E
ENG	E
7a	E
7b	E
MAD2L2	E
ARHGAP9	E
Abr	E
OPA1	E
SLC25A12	E
NMRAL1	E
USP30	E
LGALS9	E
UFL1	E
DDRGK1	E
AKAP1	E
COIL	E
LAMTOR1	E
ECT2L	E
SLC25A24	E
SRMS	E
GP5	E
EXTL3	E
TOMM6	E
TECTB	E
HDDC3	E
GOLGA7	E
BTN3A3	E
MTG2	E
FAM118B	E
ZNF460	E
MRPL42	E
DNAJC30	E
TRAK2	E
RTN1	E
URM1	E
ASB14	E
FAM217B	E
TMPRSS5	E
FOXF2	E
WIF1	E
SAYSD1	E
SFXN5	E
TPST2	E
ACOT9	E
SCARB1	E
GNB4	E
NDUFB9	E
ESYT1	E
RRBP1	E
USB1	E
CISD3	E
ADCK1	E
TOMM40	E
ATP5MF	E
CD59	E
ATP6V1A	E
COX7A2	E
EMC2	E
NDUFA5	E
NDUFA8	E
NDUFB4	E
OGDH	E
UQCRC1	E
UQCRC2	E
HNRNPA3	E
PGRMC1	E
PPIB	E
PLEKHG7	E
BPNT2	E
CYB5R1	E
CAPNS2	E
MYO18A	E
TOMM40L	E
KLK7	E
ZMPSTE24	E
GNAI2	E
SPCS2	E
TMED2	E
ATP6V0A1	E
LRRC59	E
SEC61A2	E
AQP6	E
CERS4	E
SLC10A1	E
ERGIC3	E
CD68	E
C1orf159	E
TMEM14B	E
SLC16A2	E
ODF4	E
FFAR3	E
BCAR1	E
EHD1	E
HSD17B12	E
SSR3	E
SSR4	E
MFN1	E
SEC11C	E
SFXN3	E
SLC35B2	E
DDX11	E
STK39	E
RAB39B	E
RAD51D	E
HSDL1	E
XRCC3	E
FEM1B	E
TIMM29	E
SLC25A6	E
STOM	E
USE1	E
FKBP8	E
DNM1L	E
DPM1	E
PEX14	E
TACC1	E
MTX2	E
ATP5PD	E
CLPX	E
STBD1	E
VAPB	E
PTPN1	E
ARF4	E
ATP5PF	E
HK1	E
EIF2S2	E
RAB6A	E
ATP5F1D	E
NSF	E
ATP5PO	E
PPM1F	E
PEX5	E
ALDH3A2	E
HK2	E
SLC16A1	E
SLC7A5	E
DST	E
CKAP4	E
ECH1	E
NME3	E
RRP1B	E
KARS1	E
HAGH	E
INF2	E
MTX3	E
ATPAF1	E
VPS13D	E
CRYBG3	E
SCYL2	E
LARP4	E
ARMCX2	E
ZC3HAV1	E
HUWE1	E
RHOT2	E
NUP93	E
MIGA1	E
EHBP1	E
UBXN4	E
NUP205	E
MTARC2	E
SYAP1	E
MYO19	E
VPS13A	E
TTC1	E
CDCA3	E
MFF	E
C1orf198	E
WDR41	E
GRPEL1	E
EIF4ENIF1	E
DDX19A	E
EXD2	E
ARMCX3	E
TRAK1	E
TDRKH	E
AFG3L2	E
DYNC1LI1	E
DNAJC11	E
ATP1A3	E
SPCS1	E
SND1	E
ABCC2	E
FAM3C	E
HNRNPR	E
ILF2	E
HSPA1L	E
TXN2	E
SNRPA1	E
NDUFA12	E
ILF3	E
KRTAP5-9	E
ILK	E
ATP5PB	E
PPP2R1A	E
RPS10	E
TECR	E
EWSR1	E
PCDHB15	E
TENT4B	E
Cdc26	E
OTUB1	E
DLST	E
SOAT1	E
MBTPS2	E
MED10	E
MRPL11	E
RPL35	E
DMAC1	E
AAR2	E
SCO1	E
COX14	E
SFXN1	E
FOXRED1	E
TMED9	E
DIO2	E
PSEN1	E
TFRC	E
SRARP	E
GLIPR1L2	E
HGS	E
M6PR	E
NECAB1	E
PGRMC2	E
PLXNA4	E
PROM1	E
RCBTB1	E
SCAMP2	E
SPTAN1	E
STARD3NL	E
SYPL1	E
THY1	E
TMX4	E
Hsp22	E
TRIM28	E
MAP2K1	E
PRKD1	E
ARHGAP36	E
Ect2	E
NGEF	E
MKI67	E
FBXL19	E
HSD3B7	E
MARCKS	E
PANX1	E
PXMP2	E
MGARP	E
NTNG1	E
COL10A1	E
SPHK1	E
CTDSP1	E
S1PR4	E
SLC2A1	E
SYT6	E
FAXC	E
TMEM184A	E
PLPPR2	E
P2RY2	E
AQP3	E
TMPRSS11B	E
UQCRFS1	E
AMY2A	E
NDUFB7	E
SRSF3	E
COX15	E
SFXN2	E
ACAT1	E
CFLAR	E
MAP3K5	E
RIPK2	E
TNFRSF17	E
TRADD	E
TNFRSF1B	E
MAP3K14	E
RELT	E
TNFRSF13C	E
CHUK	E
TNFRSF9	E
TNFRSF4	E
NFATC2IP	E
ZMYND11	E
UBE2O	E
ZNF20	E
ZNF124	E
TCL1A	E
AKAP17A	E
RASAL2	E
JOSD1	E
TSSC4	E
NEBL	E
GLRX3	E
MAPRE2	E
PRDM7	E
PPP1R13B	E
SIK3	E
HEY2	E
ZFYVE26	E
CARHSP1	E
GORASP2	E
A1CF	E
MYEF2	E
PHF21A	E
WAC	E
SPG21	E
POP5	E
ZNF581	E
CYB5R2	E
CCHCR1	E
QRICH1	E
CCDC198	E
FAM86C1P	E
RBM41	E
SHFL	E
TRPV6	E
NUFIP2	E
CCDC146	E
DMRT3	E
METTL17	E
DEPTOR	E
SCNM1	E
ZFYVE21	E
ARSJ	E
ZC2HC1C	E
DOK3	E
FBXL18	E
THAP7	E
RASSF5	E
PLEKHN1	E
FAM161A	E
LCOR	E
ZNF587	E
FBF1	E
CCDC120	E
MACIR	E
ZNF502	E
SYCE1	E
HAUS1	E
TBC1D16	E
ZNF440	E
C1orf216	E
RBM45	E
ZNF572	E
ZNF417	E
C2CD6	E
SLC25A48	E
ZNF564	E
CCDC116	E
OLIG3	E
MORN3	E
SSC5D	E
RTP5	E
TRIM42	E
KLHL38	E
ZNF662	E
ABHD17A	E
ZNF697	E
FBXO28	E
ECI2	E
PBX1	E
PBX2	E
DCAF7	E
OTUD4	E
EIF2AK3	E
SNX29	E
OSBPL6	E
PKNOX1	E
EPHX1	E
PEX13	E
ZMYM6	E
TLE5	E
LNX2	E
ZBTB1	E
GATA1	E
PITX1	E
LNX1	E
DUSP13	E
HNRNPM	E
PATZ1	E
STK3	E
GLIS3	E
ZBTB16	E
TBX18	E
GCA	E
CDK18	E
RCOR3	E
HOXB5	E
DUSP4	E
CRY2	E
PKN1	E
ENKD1	E
GCM2	E
CRACR2A	E
VEZF1	E
BARD1	E
PLAC8	E
RIPPLY1	E
CDKN2B	E
TCF7L2	E
MSGN1	E
ZIC1	E
FAM161B	E
SNRNP25	E
PPP1R32	E
PITX2	E
C4orf45	E
GEM	E
PBX3	E
ZNF23	E
KRT75	E
TCEA2	E
SPATA46	E
MOS	E
LRRN1	E
MYOZ1	E
CCDC185	E
RIIAD1	E
GADD45GIP1	E
ZNF648	E
TSHZ2	E
LMNTD2	E
KRT3	E
SAMD11	E
HELT	E
ZNF490	E
ZNF669	E
ARID5A	E
KANK2	E
TEAD4	E
ZNF627	E
EBF2	E
ZNF844	E
ACTN3	E
UTP14C	E
MATR3	E
MAD1L1	E
HIRA	E
UXT	E
SORL1	E
HIVEP3	E
TNFRSF12A	E
CASP6	E
CASP10	E
NGFR	E
TNFRSF18	E
CD27	E
TNFRSF14	E
LTBR	E
TNFRSF11A	E
LMP1	E
TNFRSF8	E
IKBKB	E
CD40	E
GFI1B	E
ADRB2	E
CD40LG	E
GIT2	E
ARNT2	E
DGCR6	E
KIF1A	E
TMC8	E
AQP1	E
BCL6	E
CDKN1A	E
CRYGA	E
EHHADH	E
FOSL2	E
GATA2	E
GNG5	E
HOXA1	E
HOXD12	E
PDE4D	E
PIN1	E
PSMA1	E
PSMB1	E
SUMO2	E
EDA2R	E
HMG20B	E
ZNF250	E
CASP3	E
KANSL1	E
PIGA	E
NTAQ1	E
TFPT	E
SDCBP2	E
GRAP2	E
GOLGA2	E
BCAS2	E
SH3GLB2	E
PRKAB2	E
TIFA	E
ZNF688	E
CASP2	E
TFAP2D	E
HOXC8	E
RIPOR3	E
SRSF4	E
USP10	E
[truncated: 17,053 more rows]
