# Supplementary material for: Identification of potential therapeutic targets for COVID-19 through a structural-based similarity approach between SARS-CoV-2 and its human host proteins
Source: Front Genet. 2024 Feb 2;15:1292280. doi: 10.3389/fgene.2024.1292280 (PMC10869566; doi:10.3389/fgene.2024.1292280)
Supplement: Supplementary file 2 [file Table3.xlsx]

## Sheet: Supp. Table S3
Supp. Table S3. Pathway and GO term enrichment analysis (p-value < 0.01)
KEGG human pathway	P-value	No. of Genes		Gene Ontology Biological Process	P-value	No. of Genes		Gene Ontology Molecular Function	P-value	No. of Genes		Gene Ontology Cellular Compartment	P-value	No. of Genes
Coronavirus disease	8.48873e-08	35		cellular macromolecule biosynthetic process (GO:0034645)	1.8759e-08	44		RNA binding (GO:0003723)	5.63573e-05	113		ribosome (GO:0005840)	1.17829e-06	15
Rheumatoid arthritis	1.65573e-07	20		nuclear-transcribed mRNA catabolic process, nonsense-mediated decay (GO:0000184)	2.59851e-07	22		MHC class II receptor activity (GO:0032395)	0.00156433	4		MHC class II protein complex (GO:0042613)	2.15888e-06	7
Leishmaniasis	9.34831e-07	17		translation (GO:0006412)	3.69172e-07	32		sphingomyelin phosphodiesterase activity (GO:0004767)	0.00160819	3		MHC protein complex (GO:0042611)	6.48844e-06	8
Type I diabetes mellitus	1.77172e-05	11		peptide biosynthetic process (GO:0043043)	1.15679e-06	26		CCR1 chemokine receptor binding (GO:0031726)	0.00160819	3		mitochondrial inner membrane (GO:0005743)	1.7994e-05	38
Tuberculosis	2.49452e-05	25		SRP-dependent cotranslational protein targeting to membrane (GO:0006614)	2.08657e-06	18		CCR5 chemokine receptor binding (GO:0031730)	0.00160819	3		organelle inner membrane (GO:0019866)	2.62894e-05	39
Hematopoietic cell lineage	3.28422e-05	17		nuclear-transcribed mRNA catabolic process (GO:0000956)	3.27214e-06	26		hemoglobin alpha binding (GO:0031721)	0.00160819	3		ficolin-1-rich granule (GO:0101002)	9.93022e-05	24
Influenza A	3.33072e-05	24		cytoplasmic translation (GO:0002181)	3.41939e-06	18		MHC class II protein complex binding (GO:0023026)	0.00191769	5		actin-based cell projection (GO:0098858)	0.000193833	14
Inflammatory bowel disease	5.35841e-05	13		protein targeting to ER (GO:0045047)	3.89776e-06	19		phospholipase activator activity (GO:0016004)	0.00234977	4		cytosolic large ribosomal subunit (GO:0022625)	0.000198842	11
Non-alcoholic fatty liver disease	5.37358e-05	22		cotranslational protein targeting to membrane (GO:0006613)	4.01062e-06	18		protease binding (GO:0002020)	0.00244897	15		cytosolic small ribosomal subunit (GO:0022627)	0.000296583	9
Toll-like receptor signaling pathway	6.27885e-05	17		gene expression (GO:0010467)	4.20706e-06	42		ATP-activated inward rectifier potassium channel activity (GO:0015272)	0.00308243	3		large ribosomal subunit (GO:0015934)	0.000378922	11
Ribosome	7.2039e-05	22		cellular protein metabolic process (GO:0044267)	4.17285e-05	44		phosphatidic acid binding (GO:0070300)	0.00328216	5		lysosome (GO:0005764)	0.000446593	45
Lipid and atherosclerosis	7.29463e-05	27		regulation of GTPase activity (GO:0043087)	5.69343e-05	25		lipase activator activity (GO:0060229)	0.00336946	4		clathrin-coated vesicle membrane (GO:0030665)	0.000460296	14
Graft-versus-host disease	8.28278e-05	10		positive regulation of GTPase activity (GO:0043547)	6.72975e-05	27		cytokine activity (GO:0005125)	0.00386932	19		ficolin-1-rich granule lumen (GO:1904813)	0.000501272	17
Epstein-Barr virus infection	0.000167619	25		response to interleukin-1 (GO:0070555)	7.81448e-05	15		serine-type peptidase activity (GO:0008236)	0.00427194	15		small ribosomal subunit (GO:0015935)	0.000747305	9
Th1 and Th2 cell differentiation	0.000171692	15		negative regulation of type I interferon production (GO:0032480)	0.000102558	10		heme binding (GO:0020037)	0.00473711	12		mitochondrial membrane (GO:0031966)	0.0010516	43
Allograft rejection	0.000195581	9		positive regulation of nitric oxide metabolic process (GO:1904407)	0.000107158	8		receptor ligand activity (GO:0048018)	0.0077876	28		polysomal ribosome (GO:0042788)	0.001107	7
Asthma	0.000234109	8		cellular response to interferon-gamma (GO:0071346)	0.000136163	18		CCR chemokine receptor binding (GO:0048020)	0.00818209	7		clathrin-coated endocytic vesicle membrane (GO:0030669)	0.00148214	11
Th17 cell differentiation	0.000296059	16		positive regulation of cytokine production (GO:0001819)	0.000140414	36						glutamatergic synapse (GO:0098978)	0.00148214	11
Phagosome	0.00032534	20		positive regulation of cellular biosynthetic process (GO:0031328)	0.000187366	23						tertiary granule (GO:0070820)	0.00211945	19
Viral protein interaction with cytokine and cytokine receptor	0.0004372	15		positive regulation of JUN kinase activity (GO:0043507)	0.000188012	7						tertiary granule lumen (GO:1904724)	0.00324995	9
Viral myocarditis	0.000440844	11		regulation of cilium assembly (GO:1902017)	0.000196801	12						endocytic vesicle membrane (GO:0030666)	0.00328469	18
Oxidative phosphorylation	0.000450056	18		positive regulation of hydrolase activity (GO:0051345)	0.000248977	20						integral component of lumenal side of endoplasmic reticulum membrane (GO:0071556)	0.00395815	6
RIG-I-like receptor signaling pathway	0.000468008	12		regulation of mitotic nuclear division (GO:0007088)	0.000276747	11						lumenal side of endoplasmic reticulum membrane (GO:0098553)	0.00395815	6
Chemokine signaling pathway	0.000480507	23		neutrophil degranulation (GO:0043312)	0.000287095	46						microvillus (GO:0005902)	0.004162	9
Toxoplasmosis	0.000500156	16		negative regulation of cilium assembly (GO:1902018)	0.00031041	5						filopodium (GO:0030175)	0.00468716	9
Human T-cell leukemia virus 1 infection	0.000578391	25		neutrophil activation involved in immune response (GO:0002283)	0.000344929	46						basolateral plasma membrane (GO:0016323)	0.00474275	17
T cell receptor signaling pathway	0.000668421	15		metal ion transport (GO:0030001)	0.000363422	14						clathrin-coated endocytic vesicle (GO:0045334)	0.00770723	11
Prion disease	0.000722522	29		neutrophil mediated immunity (GO:0002446)	0.000394943	46						prespliceosome (GO:0071010)	0.00812207	4
Staphylococcus aureus infection	0.000803022	14		regulation of plasma membrane bounded cell projection assembly (GO:0120032)	0.000468008	12						U2-type prespliceosome (GO:0071004)	0.00812207	4
Alzheimer disease	0.000880013	36		positive regulation of nitric oxide biosynthetic process (GO:0045429)	0.000559393	7						cytoplasmic vesicle membrane (GO:0030659)	0.00847283	33
Diabetic cardiomyopathy	0.00104279	23		regulation of chaperone-mediated autophagy (GO:1904714)	0.000570854	4
Parkinson disease	0.00169465	26		regulation of JUN kinase activity (GO:0043506)	0.000572206	8
Osteoclast differentiation	0.00196246	16		positive regulation of interleukin-1 production (GO:0032732)	0.000590283	11
Pathways of neurodegeneration	0.00236508	42		antigen processing and presentation of exogenous peptide antigen (GO:0002478)	0.000602599	15
Cytokine-cytokine receptor interaction	0.00237906	29		regulation of interleukin-1 beta production (GO:0032651)	0.00067902	13
Cytosolic DNA-sensing pathway	0.00247909	10		rRNA processing (GO:0006364)	0.000697176	21
Natural killer cell mediated cytotoxicity	0.00270119	16		rRNA metabolic process (GO:0016072)	0.000746187	20
Cellular senescence	0.00286074	18		hydrogen peroxide catabolic process (GO:0042744)	0.000797505	6
NOD-like receptor signaling pathway	0.00288055	20		hydrogen peroxide metabolic process (GO:0042743)	0.000891306	7
Necroptosis	0.00351547	18		positive regulation of protein modification process (GO:0031401)	0.000947724	24
Retrograde endocannabinoid signaling	0.00386454	17		positive regulation of blood vessel endothelial cell proliferation involved in sprouting angiogenesis (GO:1903589)	0.000982017	4
TNF signaling pathway	0.00392151	14		positive regulation of interleukin-1 beta production (GO:0032731)	0.000983705	10
Antigen processing and presentation	0.00400261	11		positive regulation of heterotypic cell-cell adhesion (GO:0034116)	0.00102208	5
Serotonergic synapse	0.00425149	14		cellular response to interleukin-1 (GO:0071347)	0.00108979	19
Amoebiasis	0.00451887	13		antigen processing and presentation of exogenous peptide antigen via MHC class II (GO:0019886)	0.00109728	14
Chagas disease	0.00451887	13		inflammatory response (GO:0006954)	0.00117707	25
Epithelial cell signaling in Helicobacter pylori infection	0.00541151	10		negative regulation of protein serine/threonine kinase activity (GO:0071901)	0.0012669	12
Ras signaling pathway	0.00574024	23		interferon-gamma-mediated signaling pathway (GO:0060333)	0.00131094	11
Prostate cancer	0.00788976	12		positive regulation of protein localization to nucleus (GO:1900182)	0.00131094	11
Human cytomegalovirus infection	0.00795443	22		antigen processing and presentation of peptide antigen via MHC class II (GO:0002495)	0.0013399	14
Autoimmune thyroid disease	0.00885784	8		positive regulation of leukocyte cell-cell adhesion (GO:1903039)	0.0013616	7
Hepatitis B	0.00945823	17		eosinophil chemotaxis (GO:0048245)	0.00141855	5
Platelet activation	0.00958764	14		eosinophil migration (GO:0072677)	0.00141855	5
				positive regulation of MAP kinase activity (GO:0043406)	0.00148214	11
				cytoplasmic pattern recognition receptor signaling pathway in response to virus (GO:0039528)	0.00156433	4
				regulation of cell-cell adhesion mediated by integrin (GO:0033632)	0.00156433	4
				positive regulation of MAPK cascade (GO:0043410)	0.00159175	28
				positive regulation of natural killer cell chemotaxis (GO:2000503)	0.00160819	3
				aerobic electron transport chain (GO:0019646)	0.00167122	11
				regulation of filopodium assembly (GO:0051489)	0.00172458	8
				positive regulation of cellular component organization (GO:0051130)	0.00173621	15
				positive regulation of cellular amide metabolic process (GO:0034250)	0.00176921	12
				mitochondrial ATP synthesis coupled electron transport (GO:0042775)	0.00187953	11
				regulation of cyclin-dependent protein serine/threonine kinase activity (GO:0000079)	0.00196913	12
				positive regulation of telomere maintenance via telomerase (GO:0032212)	0.00200615	7
				ncRNA processing (GO:0034470)	0.00206421	22
				myotube cell development (GO:0014904)	0.00234977	4
				regulation of transmembrane transport (GO:0034762)	0.00240598	7
				cytokine-mediated signaling pathway (GO:0019221)	0.00250149	52
				positive regulation of cell migration involved in sprouting angiogenesis (GO:0090050)	0.00253399	5
				regulation of mitotic metaphase/anaphase transition (GO:0030071)	0.00266153	6
				regulation of inflammatory response (GO:0050727)	0.002805	22
				positive regulation of immune response (GO:0050778)	0.0029344	11
				macromolecule biosynthetic process (GO:0009059)	0.00308243	3
				negative regulation of astrocyte differentiation (GO:0048712)	0.00308243	3
				peptide antigen assembly with MHC protein complex (GO:0002501)	0.00308243	3
				regulation of mitotic sister chromatid segregation (GO:0033047)	0.00308243	3
				regulation of mitotic spindle checkpoint (GO:1903504)	0.00308243	3
				regulation of vitamin D biosynthetic process (GO:0060556)	0.00308243	3
				positive regulation of gene expression (GO:0010628)	0.00308463	42
				positive regulation of interleukin-6 production (GO:0032755)	0.00326132	11
				negative regulation of plasma membrane bounded cell projection assembly (GO:0120033)	0.00326214	6
				response to tumor necrosis factor (GO:0034612)	0.00332392	14
				positive regulation of telomere maintenance via telomere lengthening (GO:1904358)	0.00338687	7
				positive regulation of T cell proliferation (GO:0042102)	0.00351862	10
				positive regulation of tumor necrosis factor production (GO:0032760)	0.00361681	11
				regulation of ERK1 and ERK2 cascade (GO:0070372)	0.00391665	24
				fatty acid transport (GO:0015908)	0.00417696	5
				positive regulation of activated T cell proliferation (GO:0042104)	0.00417696	5
				regulation of protein phosphorylation (GO:0001932)	0.00418397	26
				positive regulation of cell-cell adhesion (GO:0022409)	0.00422001	8
				positive regulation of neuron death (GO:1901216)	0.00422001	8
				regulation of DNA binding (GO:0051101)	0.00422001	8
				regulation of protein localization to nucleus (GO:1900180)	0.00422001	8
				negative regulation by host of viral transcription (GO:0043922)	0.00465313	4
				regulation of natural killer cell chemotaxis (GO:2000501)	0.00517025	3
				RIG-I signaling pathway (GO:0039529)	0.00517025	3
				response to reactive oxygen species (GO:0000302)	0.00526241	9
				positive regulation of tumor necrosis factor superfamily cytokine production (GO:1903557)	0.00536	11
				positive regulation of cell-substrate adhesion (GO:0010811)	0.00541151	10
				regulation of interferon-beta production (GO:0032648)	0.00548475	8
				regulation of smooth muscle cell proliferation (GO:0048660)	0.00548475	8
				ribosome biogenesis (GO:0042254)	0.00561578	20
				G2/M transition of mitotic cell cycle (GO:0000086)	0.00615492	15
				ribosome assembly (GO:0042255)	0.00621629	8
				positive regulation of glycoprotein biosynthetic process (GO:0010560)	0.00622873	4
				regulation of lamellipodium organization (GO:1902743)	0.00622873	4
				lymphocyte migration (GO:0072676)	0.00622895	7
				regulation of nitric oxide biosynthetic process (GO:0045428)	0.00622895	7
				regulation of apoptotic process (GO:0042981)	0.00645763	58
				heme biosynthetic process (GO:0006783)	0.00646482	5
				mitochondrial calcium ion homeostasis (GO:0051560)	0.00646482	5
				negative regulation of cyclin-dependent protein kinase activity (GO:1904030)	0.00646482	5
				regulation of membrane protein ectodomain proteolysis (GO:0051043)	0.00646482	5
				positive regulation of DNA biosynthetic process (GO:2000573)	0.0065755	9
				cell cycle G2/M phase transition (GO:0044839)	0.00660153	15
				negative regulation of cytokine production (GO:0001818)	0.00667747	19
				regulation of developmental growth (GO:0048638)	0.00670526	6
				cellular response to lipopolysaccharide (GO:0071222)	0.00724272	14
				glucose metabolic process (GO:0006006)	0.00731962	9
				modulation by host of symbiont process (GO:0051851)	0.00786962	6
				regulation of cell migration involved in sprouting angiogenesis (GO:0090049)	0.00786962	6
				negative regulation of G protein-coupled receptor signaling pathway (GO:0045744)	0.00788629	5
				myeloid cell differentiation (GO:0030099)	0.00789861	8
				regulation of telomere maintenance via telomerase (GO:0032210)	0.00789861	8
				myoblast migration (GO:0051451)	0.00792989	3
				positive regulation of steroid biosynthetic process (GO:0010893)	0.00792989	3
				positive regulation of ERK1 and ERK2 cascade (GO:0070374)	0.00794454	18
				cellular response to exogenous dsRNA (GO:0071360)	0.00812207	4
				regulation of extracellular matrix disassembly (GO:0010715)	0.00812207	4
				regulation of superoxide anion generation (GO:0032928)	0.00812207	4
				negative regulation of cell population proliferation (GO:0008285)	0.00816061	33
				monocyte chemotaxis (GO:0002548)	0.00818209	7
				regulation of chemokine production (GO:0032642)	0.00818209	7
				cellular response to cytokine stimulus (GO:0071345)	0.00854363	40
				positive regulation of defense response (GO:0031349)	0.00854594	12
				positive regulation of lymphocyte proliferation (GO:0050671)	0.00880263	10
				primary alcohol metabolic process (GO:0034308)	0.00917261	6
				ribonucleoprotein complex assembly (GO:0022618)	0.00923957	15
				porphyrin-containing compound biosynthetic process (GO:0006779)	0.00951098	5
				protein kinase B signaling (GO:0043491)	0.00951098	5
				regulation of cyclin-dependent protein kinase activity (GO:1904029)	0.00990143	8
