# Supplementary material for: Identification of potential therapeutic targets for COVID-19 through a structural-based similarity approach between SARS-CoV-2 and its human host proteins
Source: Front Genet. 2024 Feb 2;15:1292280. doi: 10.3389/fgene.2024.1292280 (PMC10869566; doi:10.3389/fgene.2024.1292280)
Supplement: Supplementary file 3 [file Table4.xlsx]

## Sheet: Supp. Table S4
Supp. Table S4. Centrality Measures showing node degree distribution, MCODE score, betweenness, closeness, clustering coefficient, average shortest path length, neighborhood connectivity, radiality, and topological coefficient of PPI network
Gene Name	Degree	MCODE::Score	MCODE::Clusters	AverageShortestPathLength	BetweennessCentrality	ClosenessCentrality	ClusteringCoefficient	NeighborhoodConnectivity	Radiality	TopologicalCoefficient
RPS3	25	18	Cluster 1	3.504	0.2371	0.285388	0.596667	18.08	0.89984	0.268657
RPS18	24	18	Cluster 1	4.16	0.0298371	0.240385	0.644928	18.0833	0.8736	0.376736
RPS27	24	18	Cluster 1	4.172	0.02326	0.239693	0.652174	17.875	0.87312	0.397222
RPS23	23	18	Cluster 1	4.268	0.0128303	0.234302	0.699605	18.2609	0.86928	0.455435
RPS16	23	18	Cluster 1	4.264	0.00564138	0.234522	0.711462	18.4783	0.86944	0.439959
RPSA	23	18	Cluster 1	4.116	0.015955	0.242954	0.695652	18.1739	0.87536	0.431677
RPS2	23	18	Cluster 1	4.188	0.0217749	0.238777	0.695652	18.3478	0.87248	0.425683
RPL13A	22	18	Cluster 1	4.216	0.0229686	0.237192	0.714286	18.4545	0.87136	0.428118
RPL11	21	18	Cluster 1	4.276	0.00330348	0.233863	0.82381	19.619	0.86896	0.46712
RPS17	21	18	Cluster 1	4.28	0.00208063	0.233645	0.82381	19.4762	0.8688	0.486905
RPS21	20	18	Cluster 1	4.284	0.000270684	0.233427	0.9	20.35	0.86864	0.50875
RPL18A	20	18	Cluster 1	4.292	0.00250735	0.232992	0.894737	20.2	0.86832	0.517949
RPL28	19	18	Cluster 1	4.296	0.00243129	0.232775	0.935673	20.6316	0.86816	0.529015
RPL7A	19	18	Cluster 1	4.296	0.00243129	0.232775	0.935673	20.6316	0.86816	0.529015
RPL22	19	18	Cluster 1	4.296	0.00243129	0.232775	0.935673	20.6316	0.86816	0.529015
RPL10L	19	18	Cluster 1	4.296	0.00243129	0.232775	0.935673	20.6316	0.86816	0.529015
RPL19	19	18	Cluster 1	4.296	0.00243129	0.232775	0.935673	20.6316	0.86816	0.529015
EEF2	19	18	Cluster 1	4.3	0.000672443	0.232558	0.900585	20.3684	0.868	0.536011
RPL3L	18	18	Cluster 1	4.308	0	0.232126	1	21.2778	0.86768	0.575075
TNF	16	4.7619	Cluster 4	3.724	0.0966907	0.268528	0.208333	6.3125	0.89104	0.138889
PIK3R1	16	0.666667		3.652	0.144197	0.273823	0.05	4.5	0.89392	0.0923295
RELA	16	2.7		3.348	0.264438	0.298686	0.1	8	0.90608	0.10016
HSP90AA1	14	3	Cluster 8	3.368	0.295311	0.296912	0.043956	5.85714	0.90528	0.0914787
EIF3G	13	11		4.272	0.012078	0.234082	0.730769	19.7692	0.86912	0.506903
CYC1	13	6.80556	Cluster 2	4.748	0.0987409	0.210615	0.474359	7.38462	0.85008	0.335664
PNO1	13	9		4.336	0.0320014	0.230627	0.576923	17.8462	0.86656	0.435272
HLA-DRA	11	6	Cluster 3	5.728	0.0672783	0.174581	0.418182	5.72727	0.81088	0.336898
EIF6	10	8		5.136	0.0149477	0.194704	0.622222	16.2	0.83456	0.64
CCNB1	10	3	Cluster 8	4.044	0.0861829	0.24728	0.0888889	4.5	0.87824	0.144444
IL1A	10	4.7619	Cluster 4	4.012	0.0403486	0.249252	0.444444	7.9	0.87952	0.24375
UQCRC2	10	6.80556	Cluster 2	5.692	0.000449034	0.175685	0.711111	8.1	0.81232	0.54
MRPL21	9	5	Cluster 5	4.36	0.0282296	0.229358	0.5	13.5556	0.8656	0.387302
HDAC3	9	1.2		3.752	0.0789242	0.266525	0.0555556	6	0.88992	0.136111
HLA-E	9	6	Cluster 3	6.308	0.0177556	0.158529	0.444444	5.88889	0.78768	0.385185
NDUFV1	9	6.80556	Cluster 2	5.712	4.74278e-05	0.17507	0.833333	8.55556	0.81152	0.65812
SDHB	9	7	Cluster 2	5.708	0.000203481	0.175193	0.722222	8.44444	0.81168	0.603175
RBBP4	9	3	Cluster 8	4.136	0.0422688	0.241779	0.166667	5.77778	0.87456	0.166667
NDUFB9	9	6.80556	Cluster 2	5.696	0.000325875	0.175562	0.805556	8.55556	0.81216	0.57037
SNRPB	9	4	Cluster 6	4.804	0.111027	0.20816	0.333333	5.22222	0.84784	0.277778
RRP9	9	2.55556		5.08	0.00229034	0.19685	0.472222	12.4444	0.8368	0.366013
NDUFS5	8	6.80556	Cluster 2	5.716	4.58979e-06	0.174948	0.964286	9.125	0.81136	0.701923
NDUFS8	8	6.80556	Cluster 2	5.716	4.58979e-06	0.174948	0.964286	9.125	0.81136	0.701923
NDUFB7	8	6.80556	Cluster 2	5.716	4.58979e-06	0.174948	0.964286	9.125	0.81136	0.701923
HLA-DQB2	8	6	Cluster 3	6.624	0.000417622	0.150966	0.678571	6.875	0.77504	0.491071
HLA-DPB1	8	6	Cluster 3	6.624	0.000417622	0.150966	0.678571	6.875	0.77504	0.491071
PSMC2	8	0.952381		3.844	0.0553341	0.260146	0.142857	11.25	0.88624	0.207547
SNRNP200	8	3.2381	Cluster 6	5.7	0.00232719	0.175439	0.535714	5.5	0.812	0.392857
CCL4	8	5	Cluster 4	4.344	0.0544505	0.230203	0.357143	6.625	0.86624	0.284091
CDC6	8	0.857143		4.164	0.0415615	0.240154	0.107143	5	0.87344	0.19
GSK3B	8	0.222222		4.244	0.0907796	0.235627	0	2.75	0.87024	0.134615
MRPS15	7	5	Cluster 5	5.116	0.00468813	0.195465	0.666667	8.42857	0.83536	0.30102
MRPL41	7	5	Cluster 5	5.116	0.00468813	0.195465	0.666667	8.42857	0.83536	0.30102
IFNG	7	1.06667		3.664	0.0550607	0.272926	0.142857	10	0.89344	0.206687
HLA-DMA	7	6	Cluster 3	6.628	0.000305935	0.150875	0.761905	7.42857	0.77488	0.530612
LSM7	7	3.2381	Cluster 6	5.54	0.0204884	0.180505	0.52381	5.71429	0.8184	0.397959
NDUFA7	7	7	Cluster 2	5.72	0	0.174825	1	9.28571	0.8112	0.714286
CDC25A	7	3	Cluster 8	4.08	0.0316903	0.245098	0.190476	6.28571	0.8768	0.222222
PLK1	7	3	Cluster 8	3.952	0.0676073	0.253036	0.142857	6.71429	0.88192	0.17551
CSF2	7	4.7619	Cluster 4	4.304	0.0127979	0.232342	0.666667	10	0.86784	0.298701
CCL5	7	5	Cluster 4	4.116	0.0201664	0.242954	0.571429	9.85714	0.87536	0.294372
CCL22	7	4.7619	Cluster 4	4.424	0.00360843	0.22604	0.761905	8.42857	0.86304	0.35119
HBEGF	7	3	Cluster 8	3.828	0.0595304	0.261233	0.238095	7.85714	0.88688	0.206767
CD44	7	1.66667	Cluster 17	4.504	0.0348877	0.222025	0.0952381	3.71429	0.85984	0.184874
ACTB	7	2		3.692	0.0802658	0.270856	0.047619	7.42857	0.89232	0.172161
DDX56	7	4	Cluster 9	5.272	0.00889226	0.189681	0.428571	6.28571	0.82912	0.34127
RPL23L	6	5	Cluster 5	5.332	0.000948273	0.187547	0.8	6	0.82672	0.6
PRPF31	6	4	Cluster 6	5.72	0.00953852	0.174825	0.533333	5.66667	0.8112	0.5
HLA-DMB	6	6	Cluster 3	6.632	0	0.150784	1	8.16667	0.77472	0.583333
HLA-DOA	6	6	Cluster 3	6.632	0	0.150784	1	8.16667	0.77472	0.583333
SKIV2L2	6	2.4		5.12	0.0101649	0.195312	0.266667	8.5	0.8352	0.272222
DDX47	6	4		5.096	0.00471738	0.196232	0.533333	15	0.83616	0.454545
TOMM40	6	3		4.788	0.0317751	0.208855	0.2	4.83333	0.84848	0.240741
HSPA9	6	3		3.892	0.214316	0.256937	0.2	7.66667	0.88432	0.204762
CS	6	2.2		4.792	0.0155181	0.208681	0.4	6.66667	0.84832	0.342105
CCT7	6	4		4.276	0.00193179	0.233863	0.6	17.5	0.86896	0.5
CCL3	6	4.7619	Cluster 4	4.536	0.000442628	0.220459	0.933333	9.16667	0.85856	0.416667
CCT5	6	3		4.128	0.0160284	0.242248	0.266667	12	0.87488	0.315315
RSL1D1	6	4	Cluster 9	5.272	0.00184137	0.189681	0.533333	6.83333	0.82912	0.359649
MRPL55	5	5	Cluster 5	5.336	0	0.187406	1	6.8	0.82656	0.68
MRPL54	5	5	Cluster 5	5.336	0	0.187406	1	6.8	0.82656	0.68
PHF5A	5	4	Cluster 6	5.72	0.000266034	0.174825	0.8	7	0.8112	0.538462
SNRNP70	5	2.7		5.716	0.0174635	0.174948	0.5	6	0.81136	0.483333
EIF4G1	5	1.66667		5.02	0.0306836	0.199203	0.2	9	0.8392	0.330769
EIF4B	5	1.2		4.4	0.0127778	0.227273	0.4	12.8	0.864	0.457143
DDX54	5	1.2		5.952	0.000331621	0.168011	0.4	5.6	0.80192	0.373333
MAP3K7	5	3		4.168	0.00378205	0.239923	0.5	9.6	0.87328	0.331034
IGF1	5	1.66667		4.312	0.0432827	0.231911	0.2	6.2	0.86752	0.241667
SDHA	5	4		5.724	4.2838e-05	0.174703	0.8	9.4	0.81104	0.671429
MMP9	5	1.4	Cluster 17	4.616	0.0139592	0.216638	0.3	5	0.85536	0.3
GNAI3	5	2		4.884	0.124313	0.20475	0.1	3.8	0.84464	0.228571
CD36	5	0.333333		5.1	0.0567145	0.196078	0	3	0.836	0.222222
NUP133	5	0.333333		4.068	0.136862	0.245821	0	6	0.87728	0.2
IL13	5	3		4.488	0.0560049	0.222816	0.3	8	0.86048	0.361905
CDC37	5	3	Cluster 8	4.064	0.00493922	0.246063	0.4	7.2	0.87744	0.3
ATP5O	5	3	Cluster 7	5.704	0.0316145	0.175316	0.4	8	0.81184	0.470588
MAVS	5	2	Cluster 11	4.9	0.029209	0.204082	0.1	3	0.844	0.266667
SNW1	5	2.7		5.776	0.00801071	0.17313	0.5	5.2	0.80896	0.5
SNRPN	4	2.7		6.5	4.81928e-05	0.153846	0.833333	6.5	0.78	0.590909
IL23A	4	1.2		4.172	0.0121617	0.239693	0.333333	10	0.87312	0.3125
MAP2K3	4	2		4.344	0.00627344	0.230203	0.166667	6.75	0.86624	0.328947
SMPD1	4	1.66667	Cluster 14	4.384	0.00820779	0.228102	0.333333	9.25	0.86464	0.310345
EGR1	4	2		5.916	0.0268196	0.169033	0.166667	3.5	0.80336	0.3
CYP1A1	4	0.4		6.376	0.0168875	0.156838	0	1.75	0.78496	0.375
CTSK	4	3		6.712	1.60643e-05	0.148987	0.666667	7.75	0.77152	0.704545
CTSG	4	0.4		5.232	0.0318501	0.191131	0	3.25	0.83072	0.28125
HLA-DQB1	4	1.4		6.712	2.40964e-05	0.148987	0.5	6.5	0.77152	0.590909
CTSF	4	3		6.712	1.60643e-05	0.148987	0.666667	7.75	0.77152	0.704545
HBB	4	1.2		1	0.666667	1	0.333333	2	1	0.5
PSMB11	4	1.4		4.048	0.00812255	0.247036	0.5	9.75	0.87808	0.336207
GZMA	4	0.4		5.944	0.0197919	0.168237	0	2.25	0.80224	0.25
CACNB3	4	2	Cluster 12	6.82	0.0238715	0.146628	0.166667	1.75	0.7672	0.416667
HDAC4	4	0.4		4.156	0.0384492	0.240616	0	4.5	0.87376	0.25
ATP6V1F	4	3	Cluster 7	6.68	0.00793574	0.149701	0.666667	3.75	0.7728	0.535714
ATP6V1H	4	3	Cluster 7	6.68	0.00793574	0.149701	0.666667	3.75	0.7728	0.535714
MAP3K11	4	2		4.008	0.0217304	0.249501	0.166667	7.25	0.87968	0.28125
RAP1A	4	0.4		4.588	0.0295352	0.21796	0	6.25	0.85648	0.276316
ARAF	4	0.4		4.8	0.0164837	0.208333	0	2.75	0.848	0.291667
AATF	4	4	Cluster 9	5.288	0	0.189107	1	8.75	0.82848	0.486111
SRP14	3	3		5.072	0	0.197161	1	22.3333	0.83712	0.82716
MRPS34	3	3		6.104	0	0.163827	1	6.66667	0.79584	0.952381
RASSF5	3	0.5		5.568	0.00527925	0.179598	0	2.66667	0.81728	0.555556
IFNAR1	3	0.5		4.572	0.00806533	0.218723	0	3.66667	0.85712	0.380952
TRIM25	3	2	Cluster 11	5.716	0.0159357	0.174948	0.333333	3.33333	0.81136	0.428571
POLR2J	3	1.66667	Cluster 16	5.12	0.00398394	0.195312	0.666667	4.66667	0.8352	0.466667
POLR2C	3	1.66667	Cluster 16	5.12	0.00398394	0.195312	0.666667	4.66667	0.8352	0.466667
NRP1	3	2	Cluster 15	5.224	0.0159357	0.191424	0.333333	4	0.83104	0.407407
GRM1	3	0.5		6.28	0.0238715	0.159236	0	1.66667	0.7888	0.333333
LPAR1	3	2		4.06	0.127686	0.246305	0.333333	12.3333	0.8776	0.375
SMPD3	3	1.66667	Cluster 14	4.628	0.00200056	0.216076	0.666667	7.33333	0.85488	0.407407
NLE1	3	2		6.052	0.000469407	0.165235	0.333333	7	0.79792	0.392157
UPF1	3	0.5		5.756	0.0254887	0.173732	0	3	0.80976	0.333333
DCP1A	3	0.5		6.02	0.0203768	0.166113	0	3.66667	0.7992	0.333333
NR1D1	3	0.5		4.732	0.0159679	0.211327	0	3.66667	0.85072	0.333333
PSMF1	3	0.5		4.1	0.00812255	0.243902	0	10.3333	0.876	0.424242
IFIH1	3	2	Cluster 11	5.028	0.0119777	0.198886	0.333333	5	0.83888	0.424242
TIMP1	3	1.66667	Cluster 17	4.924	8.03213e-05	0.203087	0.666667	5.33333	0.84304	0.484848
TGS1	3	0.5		5.404	0.0334203	0.185048	0	6	0.82384	0.357143
SOD1	3	2	Cluster 13	1.25	0.5	0.8	0.333333	2	0.916667	0.555556
CAT	3	2	Cluster 13	1.25	0.5	0.8	0.333333	2	0.916667	0.555556
BTC	3	3	Cluster 8	4.136	0	0.241779	1	8.66667	0.87456	0.433333
BCL6	3	0.5		3.816	0.0229547	0.262055	0	11.3333	0.88736	0.369048
ATRIP	3	2		5.148	0.008	0.19425	0.333333	3.66667	0.83408	0.416667
TCIRG1	3	3	Cluster 7	7.668	0	0.130412	1	3.66667	0.73328	0.916667
ATP6V0B	3	3	Cluster 7	7.668	0	0.130412	1	3.66667	0.73328	0.916667
AQR	3	3		5.784	0	0.172891	1	7.33333	0.80864	0.666667
PPP3CC	3	2	Cluster 10	5.092	0.00824055	0.196386	0.333333	4.33333	0.83632	0.4
AP2M1	3	2	Cluster 10	5.18	0.00670979	0.19305	0.333333	4.33333	0.8328	0.4
AKT3	3	0.5		3.828	0.0334918	0.261233	0	12.6667	0.88688	0.376344
IFNB1	3	2		4.088	0.0036854	0.244618	0.333333	8.66667	0.87648	0.378788
YY1	3	2		4.264	0.00445823	0.234522	0.333333	8.33333	0.86944	0.380952
UBA7	2	0.666667		6.704	0.008	0.149165	0	2	0.77184	0.5
VDAC2	2	0.666667		5.776	0.008	0.17313	0	3.5	0.80896	0.5
SKAP1	2	0.666667		6.556	2.67738e-05	0.152532	0	2.5	0.77776	0.75
RASGRP1	2	0.666667		5.576	0.00387853	0.17934	0	3	0.81696	0.666667
SEMA3B	2	2	Cluster 15	6.216	0	0.160875	1	2.5	0.79136	0.833333
PLXNC1	2	2	Cluster 15	6.216	0	0.160875	1	2.5	0.79136	0.833333
LAMA1	2	0.666667		4.268	0.00998133	0.234302	0	19.5	0.86928	0.5
JAM3	2	0.666667		5.66	0.008	0.176678	0	1.5	0.8136	0.5
IRS2	2	2		4.604	0	0.217202	1	10.5	0.85584	0.583333
SNCA	2	0.666667		4.872	0.0159357	0.205255	0	4	0.84512	0.5
HNRNPA1	2	0.666667		6.704	0.008	0.149165	0	3	0.77184	0.5
HJURP	2	0.666667		5.124	0.000374123	0.19516	0	5.5	0.83504	0.5625
HBG2	2	2		1.5	0	0.666667	1	3	0.875	0.75
HBD	2	2		1.5	0	0.666667	1	3	0.875	0.75
LAG3	2	0.666667		5.86	0.008	0.170648	0	1.5	0.8056	0.5
GTF2E2	2	2	Cluster 16	6.112	0	0.163613	1	3	0.79552	1
GZMH	2	0.666667		5.152	0.0116013	0.194099	0	3.5	0.83392	0.5
GNLY	2	0.666667		5.884	0.00623365	0.169952	0	3	0.80464	0.5
FCGR3B	2	2		4.644	0	0.215332	1	9	0.85424	0.5625
FCGR3A	2	2		4.644	0	0.215332	1	9	0.85424	0.5625
IL1R2	2	0.666667		5	0.00141399	0.2	0	6	0.84	0.555556
FCER2	2	0.666667		5.476	0.000414458	0.182615	0	3.5	0.82096	0.625
ENPP7	2	2	Cluster 14	5.376	0	0.186012	1	3.5	0.82496	0.875
ELANE	2	0.666667		7.2	0.008	0.138889	0	1.5	0.752	0.5
EIF4G2	2	2		5.288	0	0.189107	1	5	0.82848	0.714286
NFATC2	2	0.666667		5.092	0.0327634	0.196386	0	6	0.83632	0.5
IFI6	2	2		6.832	0	0.14637	1	6.5	0.76672	0.590909
DYNLL2	2	0.666667		4.348	0.0159357	0.229991	0	8	0.86608	0.5
DUT	2	0.666667		4.356	0.008	0.229568	0	7.5	0.86576	0.5
RAB3GAP1	2	0.666667		5.336	0.008	0.187406	0	1.5	0.82656	0.5
CYLD	2	2		4.716	0	0.212044	1	10.5	0.85136	0.65625
MPO	2	0.666667		6.212	0.0159357	0.160979	0	3	0.79152	0.5
VPS37B	2	2		1.5	0	0.666667	1	3	0.875	0.75
CHMP7	2	2		1.5	0	0.666667	1	3	0.875	0.75
HYAL2	2	0.666667		5.492	0.008	0.182083	0	4	0.82032	0.5
CD3D	2	2		5.82	0	0.171821	1	8	0.8072	0.571429
HELZ2	2	0.666667		6.072	0.00630193	0.16469	0	4.5	0.79712	0.583333
NEK2	2	0.666667		5.032	0.000930388	0.198728	0	6	0.83872	0.555556
GADD45G	2	0.666667		4.708	0.00208294	0.212404	0	7	0.85168	0.5
PIN1	2	0.666667		4.596	0.0180987	0.217581	0	9	0.85616	0.5
PLCB1	2	0.666667		5.308	0.0316145	0.188395	0	5.5	0.82768	0.5
PRKAR2A	2	0.666667		4.612	0.0138863	0.216826	0	9	0.85552	0.5
PRDX1	2	2	Cluster 13	1.5	0	0.666667	1	3	0.833333	0.75
RAMP1	2	0.666667		7.268	0.008	0.137589	0	2	0.74928	0.5
GNG4	2	0.666667		5.848	0.0316145	0.170999	0	4.5	0.80608	0.5
CACNG7	2	2	Cluster 12	7.812	0	0.128008	1	3	0.72752	0.75
CACNA1S	2	2	Cluster 12	7.812	0	0.128008	1	3	0.72752	0.75
MCM8	2	2		5.152	0	0.194099	1	5.5	0.83392	0.611111
ATF4	2	0.666667		1	1	1	0	1	1	0
MRAS	2	0.666667		5.78	0.00048908	0.17301	0	3.5	0.8088	0.625
EPN1	2	2	Cluster 10	5.888	0	0.169837	1	3	0.80448	0.75
TJP1	2	0.666667		4.672	0.0159357	0.214041	0	4.5	0.85312	0.5
UPF3A	1	0		6.752	0	0.148104	0	3	0.76992	0
UBE2G2	1	0		7.7	0	0.12987	0	2	0.732	0
TIMM13	1	0		5.784	0	0.172891	0	6	0.80864	0
TRPC3	1	0		1	0	1	0	1	1	0
STIM1	1	0		1	0	1	0	1	1	0
SLC25A5	1	0		6.772	0	0.147667	0	2	0.76912	0
SLC32A1	1	0		1	0	1	0	1	1	0
SLC18A1	1	0		1	0	1	0	1	1	0
RFFL	1	0		4.72	0	0.211864	0	16	0.8512	0
UBFD1	1	0		4.84	0	0.206612	0	8	0.8464	0
PPP1R12A	1	0		4.948	0	0.202102	0	7	0.84208	0
VEGFC	1	0		4.648	0	0.215146	0	16	0.85408	0
PAPD5	1	0		6.116	0	0.163506	0	6	0.79536	0
ODF2	1	0		4.948	0	0.202102	0	7	0.84208	0
RASAL3	1	0		5.728	0	0.174581	0	3	0.81088	0
NFKBIB	1	0		4.344	0	0.230203	0	16	0.86624	0
NEK7	1	0		5.064	0	0.197472	0	5	0.83744	0
TRIO	1	0		1	0	1	0	1	1	0
NCK1	1	0		1	0	1	0	1	1	0
RNF135	1	0		5.896	0	0.169607	0	5	0.80416	0
MANF	1	0		2	0	0.5	0	3	0.666667	0
TENM2	1	0		1	0	1	0	1	1	0
LPHN1	1	0		1	0	1	0	1	1	0
LMF2	1	0		1	0	1	0	1	1	0
LMF1	1	0		1	0	1	0	1	1	0
LAS1L	1	0		6.716	0	0.148898	0	6	0.77136	0
ITGB5	1	0		6.656	0	0.15024	0	2	0.77376	0
INTS2	1	0		1	0	1	0	1	1	0
INTS10	1	0		1	0	1	0	1	1	0
IMMT	1	0		5.784	0	0.172891	0	6	0.80864	0
IFNGR2	1	0		4.66	0	0.214592	0	7	0.8536	0
IFNA6	1	0		5.568	0	0.179598	0	3	0.81728	0
IDUA	1	0		6.488	0	0.154131	0	2	0.78048	0
SGTA	1	0		4.364	0	0.229148	0	14	0.86544	0
SRSF7	1	0		7.7	0	0.12987	0	2	0.732	0
VAMP8	1	0		7.304	0	0.136911	0	9	0.74784	0
HES5	1	0		6.772	0	0.147667	0	5	0.76912	0
RFXANK	1	0		5.152	0	0.194099	0	4	0.83392	0
RXRG	1	0		4.748	0	0.210615	0	9	0.85008	0
HAVCR2	1	0		6.856	0	0.145858	0	2	0.76576	0
SET	1	0		6.94	0	0.144092	0	4	0.7624	0
GZMK	1	0		6.94	0	0.144092	0	4	0.7624	0
SNAI1	1	0		5.24	0	0.19084	0	8	0.8304	0
GRM5	1	0		7.276	0	0.137438	0	3	0.74896	0
GNRH2	1	0		1	0	1	0	1	1	0
GNRH1	1	0		1	0	1	0	1	1	0
RGS10	1	0		5.88	0	0.170068	0	5	0.8048	0
RWDD1	1	0		1	0	1	0	1	1	0
GCN1L1	1	0		1	0	1	0	1	1	0
GATA2	1	0		4.748	0	0.210615	0	9	0.85008	0
FGFBP1	1	0		1	0	1	0	1	1	0
FGF1	1	0		1	0	1	0	1	1	0
EMD	1	0		4.748	0	0.210615	0	9	0.85008	0
SLPI	1	0		8.196	0	0.122011	0	2	0.71216	0
SBDS	1	0		6.132	0	0.163079	0	10	0.79472	0
TPH1	1	0		6.912	0	0.144676	0	4	0.76352	0
EDF1	1	0		5.264	0	0.18997	0	23	0.82944	0
DVL3	1	0		5.24	0	0.19084	0	8	0.8304	0
TYMS	1	0		5.352	0	0.186846	0	2	0.82592	0
DHRS3	1	0		1	0	1	0	1	1	0
DGAT1	1	0		1	0	1	0	1	1	0
DEFB1	1	0		1	0	1	0	1	1	0
DEFA5	1	0		1	0	1	0	1	1	0
DDX51	1	0		6.268	0	0.159541	0	7	0.78928	0
DCTN3	1	0		6.332	0	0.157928	0	2	0.78672	0
LSM14A	1	0		7.016	0	0.142531	0	3	0.75936	0
GSTP1	1	0		7.372	0	0.135648	0	4	0.74512	0
CYP2S1	1	0		7.372	0	0.135648	0	4	0.74512	0
CXCR1	1	0		1	0	1	0	1	1	0
CXCL6	1	0		1	0	1	0	1	1	0
SERPINB6	1	0		6.228	0	0.160565	0	4	0.79088	0
GOT2	1	0		5.788	0	0.172771	0	6	0.80848	0
CRY1	1	0		5.728	0	0.174581	0	3	0.81088	0
MBTPS1	1	0		1	0	1	0	1	1	0
CREB3L2	1	0		1	0	1	0	1	1	0
PDPN	1	0		5.5	0	0.181818	0	7	0.82	0
CD163	1	0		6.096	0	0.164042	0	5	0.79616	0
CDK14	1	0		5.04	0	0.198413	0	10	0.8384	0
SMDT1	1	0		1	0	1	0	1	1	0
CCDC109B	1	0		1	0	1	0	1	1	0
TYSND1	1	0		2	0	0.5	0	3	0.666667	0
CALCA	1	0		8.264	0	0.121007	0	2	0.70944	0
GNGT2	1	0		7.816	0	0.127943	0	4	0.72736	0
RMI1	1	0		1	0	1	0	1	1	0
BRIP1	1	0		1	0	1	0	1	1	0
NOG	1	0		1	0	1	0	1	1	0
BMP7	1	0		1	0	1	0	1	1	0
CSPG5	1	0		1	0	1	0	1	1	0
B4GALT7	1	0		1	0	1	0	1	1	0
PRKDC	1	0		6.144	0	0.16276	0	3	0.79424	0
ATG5	1	0		5.896	0	0.169607	0	5	0.80416	0
NFE2L2	1	0		1.5	0	0.666667	0	2	0.75	0
ATF3	1	0		1.5	0	0.666667	0	2	0.75	0
ARHGEF1	1	0		5.5	0	0.181818	0	7	0.82	0
NELFCD	1	0		5.796	0	0.172533	0	4	0.80816	0
ANAPC11	1	0		5.16	0	0.193798	0	8	0.8336	0
DPP4	1	0		1	0	1	0	1	1	0
ADA	1	0		1	0	1	0	1	1	0
FECH	1	0		1	0	1	0	1	1	0
ABCB7	1	0		1	0	1	0	1	1	0
