# Supplementary material for: Identification of potential therapeutic targets for COVID-19 through a structural-based similarity approach between SARS-CoV-2 and its human host proteins
Source: Front Genet. 2024 Feb 2;15:1292280. doi: 10.3389/fgene.2024.1292280 (PMC10869566; doi:10.3389/fgene.2024.1292280)
Supplement: Supplementary file 4 [file Table1.xlsx]

## Sheet: Supp Table S1
Supp. Table S1. Interaction of SARS-CoV-2 and human (hCoV-2) proteins.
SARS-CoV-2 Protein	hCoV-2 (Uniprot ID)	hCoV-2 (Gene Name)
Envelope protein	P22303	ACHE
Envelope protein	Q9Y215	COLQ
Envelope protein	O00444	PLK4
Envelope protein	Q15468	STIL
Envelope protein	P09619	PDGFRB
Envelope protein	Q9H6S1	AZI2
Envelope protein	Q9UHD2	TBK1
Envelope protein	Q6P582	MZT2A
Envelope protein	Q96SN8	CDK5RAP2
Envelope protein	Q9BSJ2	TUBGCP2
Envelope protein	Q9HCU9	BRMS1
Envelope protein	O15455	TLR3
Envelope protein	O75899	GABBR2
Envelope protein	Q9UBS5	GABBR1
Envelope protein	A0A0B4J271	TRAV12-3
Envelope protein	A0A0K0K1A5	TRBV6-5
Envelope protein	P01848	TRAC
Envelope protein	P04234	CD3D
Envelope protein	P07766	CD3E
Envelope protein	P09693	CD3G
Envelope protein	P20963	CD247
Envelope protein	A0N4Z6	Tcr-alpha
Envelope protein	Q86YP4	GATAD2A
Envelope protein	Q9UBB5	MBD2
Envelope protein	Q96D96	HVCN1
Envelope protein	O96008	TOMM40
Envelope protein	Q8N4H5	TOMM5
Envelope protein	Q96B49	TOMM6
Envelope protein	Q9NS69	TOMM22
Envelope protein	Q9P0U1	TOMM7
Envelope protein	Q13077	TRAF1
Envelope protein	Q92844	TANK
Envelope protein	Q13467	FZD5
Envelope protein	Q13227	GPS2
Envelope protein	Q9Y618	NCOR2
Envelope protein	P37840	SNCA
Envelope protein	Q16281	CNGA3
Envelope protein	P49913	CAMP
Envelope protein	P62805	H4-16
Envelope protein	P62805	H4C1
Envelope protein	P62805	H4C11
Envelope protein	P62805	H4C12
Envelope protein	P62805	H4C13
Envelope protein	P62805	H4C14
Envelope protein	P62805	H4C15
Envelope protein	P62805	H4C2
Envelope protein	P62805	H4C3
Envelope protein	P62805	H4C4
Envelope protein	P62805	H4C5
Envelope protein	P62805	H4C6
Envelope protein	P62805	H4C8
Envelope protein	P62805	H4C9
Envelope protein	P84243	H3-3A
Envelope protein	P84243	H3-3B
Envelope protein	Q9UER7	DAXX
Envelope protein	Q8NHW3	MAFA
Envelope protein	P17980	PSMC3
Envelope protein	P35998	PSMC2
Envelope protein	P43686	PSMC4
Envelope protein	P62191	PSMC1
Envelope protein	P62195	PSMC5
Envelope protein	P62333	PSMC6
Envelope protein	P20366	TAC1
Envelope protein	P09493	TPM1
Envelope protein	O00231	PSMD11
Envelope protein	O00232	PSMD12
Envelope protein	O00487	PSMD14
Envelope protein	O43242	PSMD3
Envelope protein	P48556	PSMD8
Envelope protein	P51665	PSMD7
Envelope protein	P55036	PSMD4
Envelope protein	P60896	SEM1
Envelope protein	Q13200	PSMD2
Envelope protein	Q15008	PSMD6
Envelope protein	Q99460	PSMD1
Envelope protein	Q9UNM6	PSMD13
Envelope protein	O75694	NUP155
Envelope protein	P37198	NUP62
Envelope protein	Q7Z3B4	NUP54
Envelope protein	Q8N1F7	NUP93
Envelope protein	Q92621	NUP205
Envelope protein	Q9BVL2	NUP58
Envelope protein	Q10587	TEF
Envelope protein	Q14203	DCTN1
Envelope protein	Q15691	MAPRE1
Envelope protein	Q9UPY8	MAPRE3
Membrane protein	P56945	BCAR1
Membrane protein	Q8N5H7	SH2D3C
Membrane protein	Q9NP79	VTA1
Membrane protein	O15259	NPHP1
Membrane protein	Q9UNN8	PROCR
Membrane protein	Q8N4E7	FTMT
Membrane protein	P02792	FTL
Membrane protein	Q9NZ52	GGA3
Membrane protein	P18509	ADCYAP1
Membrane protein	P32241	VIPR1
Membrane protein	O60784	TOM1
Membrane protein	Q14511	NEDD9
Membrane protein	Q86XR8	CEP57
Membrane protein	O95140	MFN2
Membrane protein	Q9BUL8	PDCD10
Membrane protein	P30533	LRPAP1
Membrane protein	Q8N0X7	SPART
Membrane protein	Q14524	SCN5A
Membrane protein	P08908	HTR1A
Membrane protein	P63096	GNAI1
Membrane protein	P01574	IFNB1
Membrane protein	P40818	USP8
Membrane protein	P51798	CLCN7
Membrane protein	Q86WC4	OSTM1
Membrane protein	Q9NZN9	AIPL1
Membrane protein	O75367	MACROH2A1
Membrane protein	P52630	STAT2
Membrane protein	Q86US8	SMG6
Membrane protein	Q9H9E3	COG4
Membrane protein	Q9UBW5	BIN2
Membrane protein	Q7L1W4	LRRC8D
Membrane protein	P27348	YWHAQ
Membrane protein	P0DP25	CALM3
Membrane protein	P56696	KCNQ4
Membrane protein	P01286	GHRH
Membrane protein	Q02643	GHRHR
Membrane protein	Q9BY11	PACSIN1
Membrane protein	Q9UJY5	GGA1
Membrane protein	O43752	STX6
Membrane protein	Q9UID3	VPS51
Membrane protein	P21453	S1PR1
Membrane protein	Q92847	GHSR
Membrane protein	Q53GS9	USP39
Membrane protein	Q9BUQ8	DDX23
Membrane protein	P30542	ADORA1
Membrane protein	P41143	OPRD1
Membrane protein	Q15125	EBP
Membrane protein	O75146	HIP1R
Membrane protein	O95273	CCNDBP1
Membrane protein	Q15858	SCN9A
Membrane protein	P10515	DLAT
Membrane protein	P11532	DMD
Membrane protein	Q8WVM7	STAG1
Membrane protein	P21730	C5AR1
Membrane protein	O75530	EED
Membrane protein	O14561	NDUFAB1
Membrane protein	O15239	NDUFA1
Membrane protein	O43674	NDUFB5
Membrane protein	O43676	NDUFB3
Membrane protein	O43677	NDUFC1
Membrane protein	O43920	NDUFS5
Membrane protein	O75306	NDUFS2
Membrane protein	O75438	NDUFB1
Membrane protein	O95139	NDUFB6
Membrane protein	O95167	NDUFA3
Membrane protein	O95168	NDUFB4
Membrane protein	O95169	NDUFB8
Membrane protein	O95178	NDUFB2
Membrane protein	O95298	NDUFC2
Membrane protein	O95299	NDUFA10
Membrane protein	O96000	NDUFB10
Membrane protein	P03886	MT-ND1
Membrane protein	P03891	MT-ND2
Membrane protein	P03897	MT-ND3
Membrane protein	P03901	MT-ND4L
Membrane protein	P03905	MT-ND4
Membrane protein	P03915	MT-ND5
Membrane protein	P03923	MT-ND6
Membrane protein	P17568	NDUFB7
Membrane protein	P51970	NDUFA8
Membrane protein	Q86Y39	NDUFA11
Membrane protein	Q9NX14	NDUFB11
Membrane protein	Q9P0J0	NDUFA13
Membrane protein	Q9Y6M9	NDUFB9
Membrane protein	Q92540	SMG7
Membrane protein	B1AL88	NALF1
Membrane protein	Q8IZF0	NALCN
Membrane protein	Q96EY5	MVB12A
Membrane protein	Q99816	TSG101
Membrane protein	Q9H9H4	VPS37B
Membrane protein	Q9UK41	VPS28
Membrane protein	Q96EK5	KIFBP
Membrane protein	Q9Y490	TLN1
Membrane protein	P62805	H4-16
Membrane protein	P62805	H4C1
Membrane protein	P62805	H4C11
Membrane protein	P62805	H4C12
Membrane protein	P62805	H4C13
Membrane protein	P62805	H4C14
Membrane protein	P62805	H4C15
Membrane protein	P62805	H4C2
Membrane protein	P62805	H4C3
Membrane protein	P62805	H4C4
Membrane protein	P62805	H4C5
Membrane protein	P62805	H4C6
Membrane protein	P62805	H4C8
Membrane protein	P62805	H4C9
Membrane protein	P84243	H3-3A
Membrane protein	P84243	H3-3B
Membrane protein	Q9UER7	DAXX
Membrane protein	P16157	ANK1
Membrane protein	P02794	FTH1
Membrane protein	P15056	BRAF
Membrane protein	Q8IVT5	KSR1
Membrane protein	P41146	OPRL1
Membrane protein	P07954	FH
Membrane protein	O43719	HTATSF1
Membrane protein	Q12874	SF3A3
Membrane protein	Q13435	SF3B2
Membrane protein	Q15427	SF3B4
Membrane protein	Q15428	SF3A2
Membrane protein	Q15459	SF3A1
Membrane protein	Q7L014	DDX46
Membrane protein	Q9Y3B4	SF3B6
Membrane protein	Q92878	RAD50
Membrane protein	P47871	GCGR
Membrane protein	Q8N3R9	PALS1
Membrane protein	Q6ZNL6	FGD5
Membrane protein	P02549	SPTA1
Membrane protein	Q86Y34	ADGRG3
Membrane protein	Q8TDU6	GPBAR1
Membrane protein	O75044	SRGAP2
Membrane protein	Q8IWL3	HSCB
Membrane protein	Q0JRZ9	FCHO2
Membrane protein	Q86U86	PBRM1
Membrane protein	O75762	TRPA1
Membrane protein	O75822	EIF3J
Membrane protein	P08708	RPS17
Membrane protein	P08865	RPSA
Membrane protein	P15880	RPS2
Membrane protein	P41567	EIF1
Membrane protein	P42677	RPS27
Membrane protein	P46781	RPS9
Membrane protein	P47813	EIF1AX
Membrane protein	P61247	RPS3A
Membrane protein	P62081	RPS7
Membrane protein	P62241	RPS8
Membrane protein	P62244	RPS15A
Membrane protein	P62263	RPS14
Membrane protein	P62266	RPS23
Membrane protein	P62277	RPS13
Membrane protein	P62280	RPS11
Membrane protein	P62701	RPS4X
Membrane protein	P62753	RPS6
Membrane protein	P62847	RPS24
Membrane protein	P62854	RPS26
Membrane protein	P62861	FAU
Membrane protein	P62945	RPL41
Membrane protein	P63220	RPS21
Membrane protein	Q99613	EIF3C
Membrane protein	P62258	YWHAE
Membrane protein	P35408	PTGER4
Membrane protein	Q9UHB7	AFF4
Membrane protein	O60499	STX10
Membrane protein	O75419	CDC45
Membrane protein	P25205	MCM3
Membrane protein	P33991	MCM4
Membrane protein	P33992	MCM5
Membrane protein	P33993	MCM7
Membrane protein	P49736	MCM2
Membrane protein	Q14566	MCM6
Membrane protein	Q14691	GINS1
Membrane protein	Q9BRT9	GINS4
Membrane protein	Q9BRX5	GINS3
Membrane protein	Q9Y248	GINS2
Membrane protein	Q9Y5Y4	PTGDR2
Membrane protein	P09683	SCT
Membrane protein	P47872	SCTR
Membrane protein	P62873	GNB1
Membrane protein	P63092	GNAS
Membrane protein	P04843	RPN1
Membrane protein	P04844	RPN2
Membrane protein	P0C6T2	OST4
Membrane protein	P39656	DDOST
Membrane protein	P46977	STT3A
Membrane protein	P61165	TMEM258
Membrane protein	P61803	DAD1
Membrane protein	Q9NRP0	OSTC
Membrane protein	O60216	RAD21
Membrane protein	Q14683	SMC1A
Membrane protein	Q6KC79	NIPBL
Membrane protein	Q9UQE7	SMC3
Membrane protein	Q8NI35	PATJ
Membrane protein	P25090	FPR2
Membrane protein	P0CG47	UBB
Membrane protein	Q16186	ADRM1
Membrane protein	Q9Y5K5	UCHL5
Membrane protein	Q16654	PDK4
Membrane protein	P41180	CASR
Membrane protein	P07550	ADRB2
Membrane protein	Q7LBR1	CHMP1B
Membrane protein	Q9UBP0	SPAST
Membrane protein	P60953	CDC42
Membrane protein	P0CG48	UBC
Membrane protein	Q9NR80	ARHGEF4
Membrane protein	P16671	CD36
Membrane protein	P49286	MTNR1B
Membrane protein	O43497	CACNA1G
Membrane protein	Q149N8	SHPRH
Membrane protein	O60239	SH3BP5
Membrane protein	P62491	RAB11A
Membrane protein	Q96A54	ADIPOR1
Membrane protein	P21917	DRD4
Membrane protein	P51787	KCNQ1
Membrane protein	Q9Y6H6	KCNE3
Membrane protein	Q9Y271	CYSLTR1
Membrane protein	Q8IWU4	SLC30A8
Membrane protein	O15234	CASC3
Membrane protein	O43660	PLRG1
Membrane protein	O95391	SLU7
Membrane protein	P41223	BUD31
Membrane protein	Q14562	DHX8
Membrane protein	Q96A72	MAGOHB
Membrane protein	Q9H875	PRKRIP1
Membrane protein	Q9P013	CWC15
Membrane protein	Q9Y3C6	PPIL1
Membrane protein	P11277	SPTB
Membrane protein	P21926	CD9
Membrane protein	O75817	POP7
Membrane protein	O75818	RPP40
Membrane protein	O95059	RPP14
Membrane protein	O95707	POP4
Membrane protein	P78345	RPP38
Membrane protein	P78346	RPP30
Membrane protein	Q969H6	POP5
Membrane protein	Q99575	POP1
Membrane protein	Q9BUL9	RPP25
Membrane protein	Q9H633	RPP21
Membrane protein	P32881	IFNA8
Membrane protein	P63104	YWHAZ
Membrane protein	Q15831	STK11
Membrane protein	Q06481	APLP2
Membrane protein	Q5GJ75	TNFAIP8L3
Membrane protein	O43526	KCNQ2
Membrane protein	P0DP23	CALM1
Membrane protein	O95630	STAMBP
Membrane protein	Q9Y3E7	CHMP3
Membrane protein	P17787	CHRNB2
Membrane protein	P43681	CHRNA4
Membrane protein	Q5VW32	BROX
Membrane protein	P60033	CD81
Membrane protein	Q15149	PLEC
Membrane protein	P09919	CSF3
Membrane protein	P07101	TH
Membrane protein	P61981	YWHAG
Membrane protein	P0DMV8	HSPA1A
Membrane protein	Q9UL15	BAG5
Membrane protein	Q14469	HES1
Membrane protein	Q9UPN3	MACF1
Membrane protein	Q86TB9	PATL1
Membrane protein	P02786	TFRC
Membrane protein	P02787	TF
Membrane protein	P53365	ARFIP2
Membrane protein	P28335	HTR2C
Membrane protein	O00170	AIP
Membrane protein	Q15388	TOMM20
Membrane protein	O14558	HSPB6
Membrane protein	P31947	SFN
Membrane protein	Q9UHE8	STEAP1
Membrane protein	P09471	GNAO1
Membrane protein	P51684	CCR6
Membrane protein	P59768	GNG2
Membrane protein	P78556	CCL20
Membrane protein	Q9BSA9	TMEM175
Membrane protein	Q13439	GOLGA4
Membrane protein	P35221	CTNNA1
Membrane protein	O95429	BAG4
Membrane protein	P20340	RAB6A
Membrane protein	P61586	RHOA
Membrane protein	Q9NZN5	ARHGEF12
Membrane protein	P08173	CHRM4
Membrane protein	P08172	CHRM2
Membrane protein	Q9Y3D6	FIS1
Membrane protein	P48775	TDO2
Membrane protein	O14646	CHD1
Membrane protein	P43652	AFM
Membrane protein	Q96QK1	VPS35
Membrane protein	Q9UBQ0	VPS29
Membrane protein	O14649	KCNK3
Membrane protein	P37268	FDFT1
Membrane protein	Q9BXW9	FANCD2
Membrane protein	Q9NVI1	FANCI
Membrane protein	Q15722	LTB4R
Membrane protein	Q01484	ANK2
Membrane protein	P57740	NUP107
Membrane protein	Q8WUM0	NUP133
Membrane protein	Q53TN4	CYBRD1
Membrane protein	Q8WUM4	PDCD6IP
Membrane protein	O00267	SUPT5H
Membrane protein	P63272	SUPT4H1
Membrane protein	Q6P1J9	CDC73
Membrane protein	Q6PD62	CTR9
Membrane protein	Q7KZ85	SUPT6H
Membrane protein	Q8N7H5	PAF1
Membrane protein	Q8WVC0	LEO1
Membrane protein	Q92541	RTF1
Membrane protein	Q9GZS3	WDR61
Membrane protein	P07332	FES
Membrane protein	Q15006	EMC2
Membrane protein	Q5J8M3	EMC4
Membrane protein	Q5UCC4	EMC10
Membrane protein	Q8N4V1	MMGT1
Membrane protein	Q8N766	EMC1
Membrane protein	Q9BV81	EMC6
Membrane protein	Q9NPA0	EMC7
Membrane protein	Q9P0I2	EMC3
Membrane protein	Q9Y3B6	EMC9
Membrane protein	Q07820	MCL1
Membrane protein	P11274	BCR
Membrane protein	P08913	ADRA2A
Membrane protein	P40616	ARL1
Membrane protein	Q9Y6D6	ARFGEF1
Membrane protein	P67775	PPP2CA
Membrane protein	P78318	IGBP1
Membrane protein	P42345	MTOR
Membrane protein	Q6R327	RICTOR
Membrane protein	Q9BPZ7	MAPKAP1
Membrane protein	Q9BVC4	MLST8
Membrane protein	P23610	F8A1
Membrane protein	P23610	F8A2
Membrane protein	P23610	F8A3
Membrane protein	P42858	HTT
Membrane protein	O15212	PFDN6
Membrane protein	O60925	PFDN1
Membrane protein	P17987	TCP1
Membrane protein	P40227	CCT6A
Membrane protein	P48643	CCT5
Membrane protein	P49368	CCT3
Membrane protein	P50990	CCT8
Membrane protein	P50991	CCT4
Membrane protein	P61758	VBP1
Membrane protein	P78371	CCT2
Membrane protein	Q99471	PFDN5
Membrane protein	Q99832	CCT7
Membrane protein	Q9NQP4	PFDN4
Membrane protein	Q9UHV9	PFDN2
Membrane protein	P05161	ISG15
Membrane protein	P63000	RAC1
Membrane protein	P08238	HSP90AB1
Membrane protein	Q68E01	INTS3
Membrane protein	Q9BQ15	NABP2
Membrane protein	Q9NRY2	INIP
Membrane protein	P01563	IFNA2
Membrane protein	P17181	IFNAR1
Membrane protein	P48551	IFNAR2
Membrane protein	O00268	TAF4
Membrane protein	P49848	TAF6
Membrane protein	Q12962	TAF10
Membrane protein	Q15542	TAF5
Membrane protein	Q16514	TAF12
Membrane protein	Q16594	TAF9
Membrane protein	Q6P1X5	TAF2
Membrane protein	Q7Z7C8	TAF8
Membrane protein	Q6PKG0	LARP1
Membrane protein	Q8TEX9	IPO4
Membrane protein	P13861	PRKAR2A
Membrane protein	P54274	TERF1
Membrane protein	Q8NA31	TERB1
Membrane protein	Q9UBW8	COPS7A
Membrane protein	O43237	DYNC1LI2
Membrane protein	Q13409	DYNC1I2
Membrane protein	Q14204	DYNC1H1
Membrane protein	Q9NP97	DYNLRB1
Membrane protein	Q13464	ROCK1
Membrane protein	Q13796	SHROOM2
Membrane protein	O00231	PSMD11
Membrane protein	O00232	PSMD12
Membrane protein	O00487	PSMD14
Membrane protein	O43242	PSMD3
Membrane protein	P48556	PSMD8
Membrane protein	P51665	PSMD7
Membrane protein	P55036	PSMD4
Membrane protein	P60896	SEM1
Membrane protein	Q13200	PSMD2
Membrane protein	Q15008	PSMD6
Membrane protein	Q99460	PSMD1
Membrane protein	Q9UNM6	PSMD13
Membrane protein	P00751	CFB
Membrane protein	P01024	C3
Membrane protein	P49768	PSEN1
Membrane protein	Q92542	NCSTN
Membrane protein	Q96BI3	APH1A
Membrane protein	Q9NZ42	PSENEN
Membrane protein	Q9H3S7	PTPN23
Membrane protein	P62820	RAB1A
Membrane protein	P0DML2	CSH1
Membrane protein	Q13813	SPTAN1
Membrane protein	O75962	TRIO
Membrane protein	Q12959	DLG1
Membrane protein	Q5T2T1	MPP7
Membrane protein	Q9NUP9	LIN7C
Membrane protein	P30556	AGTR1
Membrane protein	P49418	AMPH
Membrane protein	Q15631	TSN
Membrane protein	Q99598	TSNAX
Membrane protein	Q7LG56	RRM2B
Membrane protein	O95997	PTTG1
Membrane protein	Q14674	ESPL1
Membrane protein	P20809	IL11
Membrane protein	P50052	AGTR2
Membrane protein	Q8WYA6	CTNNBL1
Membrane protein	Q9NR28	DIABLO
Membrane protein	P07900	HSP90AA1
Membrane protein	P13671	C6
Membrane protein	P33981	TTK
Membrane protein	Q08116	RGS1
Membrane protein	Q8NF91	SYNE1
Membrane protein	Q9Y613	FHOD1
Membrane protein	P01236	PRL
Membrane protein	P55211	CASP9
Membrane protein	O43172	PRPF4
Membrane protein	O43290	SART1
Membrane protein	O43395	PRPF3
Membrane protein	O43447	PPIH
Membrane protein	O75533	SF3B1
Membrane protein	O75554	WBP4
Membrane protein	O94906	PRPF6
Membrane protein	O95777	LSM8
Membrane protein	P55081	MFAP1
Membrane protein	P55769	SNU13
Membrane protein	P62310	LSM3
Membrane protein	P62312	LSM6
Membrane protein	P83876	TXNL4A
Membrane protein	Q13123	IK
Membrane protein	Q15029	EFTUD2
Membrane protein	Q15393	SF3B3
Membrane protein	Q2TAY7	SMU1
Membrane protein	Q7RTV0	PHF5A
Membrane protein	Q8NAV1	PRPF38A
Membrane protein	Q8WWY3	PRPF31
Membrane protein	Q96DI7	SNRNP40
Membrane protein	Q96NC0	ZMAT2
Membrane protein	Q9BWJ5	SF3B5
Membrane protein	Q9UK45	LSM7
Membrane protein	Q9Y333	LSM2
Membrane protein	Q9Y4Y9	LSM5
Membrane protein	Q9Y4Z0	LSM4
Membrane protein	Q86WV6	STING1
Membrane protein	Q9UHD2	TBK1
Membrane protein	P21554	CNR1
Membrane protein	P01588	EPO
Membrane protein	P40337	VHL
Membrane protein	P61201	COPS2
Membrane protein	P62877	RBX1
Membrane protein	Q13098	GPS1
Membrane protein	Q13617	CUL2
Membrane protein	Q15369	ELOC
Membrane protein	Q15370	ELOB
Membrane protein	Q15843	NEDD8
Membrane protein	Q7L5N1	COPS6
Membrane protein	Q92905	COPS5
Membrane protein	Q99627	COPS8
Membrane protein	Q9BT78	COPS4
Membrane protein	Q9H9Q2	COPS7B
Membrane protein	Q9UNS2	COPS3
Membrane protein	Q9H244	P2RY12
Membrane protein	O15294	OGT
Membrane protein	O15460	P4HA2
Membrane protein	Q7L576	CYFIP1
Membrane protein	Q8WUW1	BRK1
Membrane protein	Q92558	WASF1
Membrane protein	Q9NYB9	ABI2
Membrane protein	Q9Y2A7	NCKAP1
Membrane protein	O14493	CLDN4
Membrane protein	Q9H3U1	UNC45A
Membrane protein	Q96QP1	ALPK1
Membrane protein	Q99808	SLC29A1
Membrane protein	P05113	IL5
Membrane protein	Q01344	IL5RA
Membrane protein	P22301	IL10
Membrane protein	Q9Y371	SH3GLB1
Membrane protein	P07992	ERCC1
Membrane protein	Q92889	ERCC4
Membrane protein	Q15811	ITSN1
Membrane protein	O60306	AQR
Membrane protein	O60508	CDC40
Membrane protein	O75643	SNRNP200
Membrane protein	O75934	BCAS2
Membrane protein	O95926	SYF2
Membrane protein	P08579	SNRPB2
Membrane protein	P09661	SNRPA1
Membrane protein	P14678	SNRPB
Membrane protein	P38919	EIF4A3
Membrane protein	P61326	MAGOH
Membrane protein	P62304	SNRPE
Membrane protein	P62306	SNRPF
Membrane protein	P62308	SNRPG
Membrane protein	P62314	SNRPD1
Membrane protein	P62316	SNRPD2
Membrane protein	P62318	SNRPD3
Membrane protein	Q13573	SNW1
Membrane protein	Q14331	FRG1
Membrane protein	Q6P2Q9	PRPF8
Membrane protein	Q92620	DHX38
Membrane protein	Q96BP3	PPWD1
Membrane protein	Q99459	CDC5L
Membrane protein	Q9BW85	YJU2
Membrane protein	Q9BZJ0	CRNKL1
Membrane protein	Q9HCG8	CWC22
Membrane protein	Q9HCS7	XAB2
Membrane protein	Q9NW64	RBM22
Membrane protein	Q9NW82	WDR70
Membrane protein	Q9ULR0	ISY1
Membrane protein	Q9UMS4	PRPF19
Membrane protein	Q9UNP9	PPIE
Membrane protein	Q9UQ35	SRRM2
Membrane protein	Q9Y5S9	RBM8A
Membrane protein	P08603	CFH
Membrane protein	Q9H8V3	ECT2
Membrane protein	P40189	IL6ST
Membrane protein	Q9BU89	DOHH
Membrane protein	Q9UNS1	TIMELESS
Membrane protein	P61599	NAA20
Membrane protein	Q14CX7	NAA25
Membrane protein	P01241	GH1
Membrane protein	Q9NQG5	RPRD1B
Membrane protein	Q13586	STIM1
Membrane protein	Q8WXX0	DNAH7
Membrane protein	Q8NCM8	DYNC2H1
Membrane protein	P30559	OXTR
Membrane protein	P20592	MX2
Membrane protein	P01031	C5
NSP2	Q99543	DNAJC2
NSP2	P23381	WARS1
NSP2	Q13255	GRM1
NSP2	P46100	ATRX
NSP2	Q9UER7	DAXX
NSP2	Q08AG7	MZT1
NSP2	Q96RT8	TUBGCP5
NSP2	O43614	HCRTR2
NSP2	P40337	VHL
NSP2	P61201	COPS2
NSP2	P62877	RBX1
NSP2	Q13098	GPS1
NSP2	Q13617	CUL2
NSP2	Q15370	ELOB
NSP2	Q7L5N1	COPS6
NSP2	Q92905	COPS5
NSP2	Q99627	COPS8
NSP2	Q9BT78	COPS4
NSP2	Q9H9Q2	COPS7B
NSP2	Q9UNS2	COPS3
NSP2	Q9Y2M0	FAN1
NSP2	P43115	PTGER3
NSP2	Q9HD15	SRA1
NSP2	P0CG48	UBC
NSP2	P43403	ZAP70
NSP2	P62837	UBE2D2
NSP2	Q13191	CBLB
NSP2	P98161	PKD1
NSP2	Q13563	PKD2
NSP2	Q9Y5N6	ORC6
NSP2	P02787	TF
NSP2	O75509	TNFRSF21
NSP2	P52655	GTF2A1
NSP2	P52657	GTF2A2
NSP2	P01275	GCG
NSP2	O75044	SRGAP2
NSP2	Q9BXP5	SRRT
NSP2	P07550	ADRB2
NSP2	P63092	GNAS
NSP2	O95273	CCNDBP1
NSP2	Q2NKJ3	CTC1
NSP2	Q86WV5	TEN1
NSP2	Q9H668	STN1
NSP2	Q86XP0	PLA2G4D
NSP2	P06400	RB1
NSP2	Q9UHY7	ENOPH1
NSP2	P31040	SDHA
NSP2	Q9NX18	SDHAF2
NSP2	Q9Y490	TLN1
NSP2	Q15722	LTB4R
NSP2	P55085	F2RL1
NSP2	Q8TBE9	NANP
NSP2	P29274	ADORA2A
NSP2	Q9H900	ZWILCH
NSP2	Q9UBW5	BIN2
NSP2	P78543	BTG2
NSP2	Q9BYW2	SETD2
NSP2	P00751	CFB
NSP2	P01024	C3
NSP2	Q03188	CENPC
NSP2	Q6P1K2	PMF1
NSP2	Q96IY1	NSL1
NSP2	Q9H081	MIS12
NSP2	Q9H410	DSN1
NSP2	Q05193	DNM1
NSP2	Q00534	CDK6
NSP2	P21554	CNR1
NSP2	Q8IYV9	IZUMO1
NSP2	Q9NUN7	ACER3
NSP2	P20592	MX2
NSP2	Q9UBX2	DUX4
NSP2	P11802	CDK4
NSP2	P24385	CCND1
NSP2	Q9UBT6	POLK
NSP2	P09234	SNRPC
NSP2	P31483	TIA1
NSP2	Q9ULU4	ZMYND8
NSP2	P46531	NOTCH1
NSP2	P49768	PSEN1
NSP2	Q92542	NCSTN
NSP2	Q96BI3	APH1A
NSP2	Q9NZ42	PSENEN
NSP2	Q15649	ZNHIT3
NSP2	Q9UHK0	NUFIP1
NSP2	Q9UPW6	SATB2
NSP2	Q13336	SLC14A1
NSP2	Q92556	ELMO1
NSP2	Q92608	DOCK2
NSP2	P55265	ADAR
NSP2	O75899	GABBR2
NSP2	Q9UBS5	GABBR1
NSP2	Q9H1K1	ISCU
NSP2	Q9HD34	LYRM4
NSP2	Q9Y697	NFS1
NSP2	L0R8F8	MIEF1
NSP2	O75394	MRPL33
NSP2	P09001	MRPL3
NSP2	P49406	MRPL19
NSP2	Q13084	MRPL28
NSP2	Q13405	MRPL49
NSP2	Q14197	MRPL58
NSP2	Q16540	MRPL23
NSP2	Q4U2R6	MRPL51
NSP2	Q5T653	MRPL2
NSP2	Q6P161	MRPL54
NSP2	Q6P1L8	MRPL14
NSP2	Q7Z2W9	MRPL21
NSP2	Q7Z7F7	MRPL55
NSP2	Q7Z7H8	MRPL10
NSP2	Q86TS9	MRPL52
NSP2	Q8IXM3	MRPL41
NSP2	Q8N5N7	MRPL50
NSP2	Q8N983	MRPL43
NSP2	Q8TAE8	GADD45GIP1
NSP2	Q8TCC3	MRPL30
NSP2	Q96A35	MRPL24
NSP2	Q96DV4	MRPL38
NSP2	Q96EH3	MALSU1
NSP2	Q96EL3	MRPL53
NSP2	Q96GC5	MRPL48
NSP2	Q9BQ48	MRPL34
NSP2	Q9BQC6	MRPL57
NSP2	Q9BRJ2	MRPL45
NSP2	Q9BYC8	MRPL32
NSP2	Q9BYC9	MRPL20
NSP2	Q9BYD1	MRPL13
NSP2	Q9BYD2	MRPL9
NSP2	Q9BYD3	MRPL4
NSP2	Q9BZE1	MRPL37
NSP2	Q9H0U6	MRPL18
NSP2	Q9H2W6	MRPL46
NSP2	Q9H9J2	MRPL44
NSP2	Q9HD33	MRPL47
NSP2	Q9NP92	MRPS30
NSP2	Q9NQ50	MRPL40
NSP2	Q9NRX2	MRPL17
NSP2	Q9NVS2	MRPS18A
NSP2	Q9NWU5	MRPL22
NSP2	Q9NX20	MRPL16
NSP2	Q9NYK5	MRPL39
NSP2	Q9NZE8	MRPL35
NSP2	Q9P015	MRPL15
NSP2	Q9P0J6	MRPL36
NSP2	Q9P0M9	MRPL27
NSP2	Q9Y3B7	MRPL11
NSP2	Q9Y6G3	MRPL42
NSP2	P32248	CCR7
NSP2	Q9UQB8	BAIAP2
NSP2	Q7Z5Q5	POLN
NSP2	Q9HAW0	BRF2
NSP2	P78423	CX3CL1
NSP2	P30153	PPP2R1A
NSP2	P67775	PPP2CA
NSP2	Q99741	CDC6
NSP2	Q9Y5P8	PPP2R3B
NSP2	P60953	CDC42
NSP2	O14964	HGS
NSP2	Q13472	TOP3A
NSP2	Q9H9A7	RMI1
NSP2	Q8WUM4	PDCD6IP
NSP2	Q96RU3	FNBP1
NSP2	P08603	CFH
NSP2	Q13464	ROCK1
NSP2	Q13796	SHROOM2
NSP2	O43402	EMC8
NSP2	Q15006	EMC2
NSP2	Q5UCC4	EMC10
NSP2	Q8N4V1	MMGT1
NSP2	Q8N766	EMC1
NSP2	Q9BV81	EMC6
NSP2	Q9NPA0	EMC7
NSP2	Q9P0I2	EMC3
NSP2	P31946	YWHAB
NSP2	P23743	DGKA
NSP2	P11142	HSPA8
NSP2	Q9UNE7	STUB1
NSP2	Q7Z5K2	WAPL
NSP2	P16615	ATP2A2
NSP2	Q68E01	INTS3
NSP2	Q9BQ15	NABP2
NSP2	Q9NRY2	INIP
NSP2	O43504	LAMTOR5
NSP2	Q0VGL1	LAMTOR4
NSP2	Q6IAA8	LAMTOR1
NSP2	Q7L523	RRAGA
NSP2	Q8NFG4	FLCN
NSP2	Q9HB90	RRAGC
NSP2	Q9P278	FNIP2
NSP2	Q9UHA4	LAMTOR3
NSP2	Q9Y2Q5	LAMTOR2
NSP2	P08134	RHOC
NSP2	P42356	PI4KA
NSP2	Q86TV6	TTC7B
NSP2	Q9BYI3	FAM126A
NSP2	Q9ULK4	MED23
NSP2	P04637	TP53
NSP2	P26447	S100A4
NSP2	P01903	HLA-DRA
NSP2	P01911	HLA-DRB1
NSP2	Q96RN5	MED15
NSP2	P10515	DLAT
NSP2	Q14457	BECN1
NSP2	Q13535	ATR
NSP2	Q8WXE1	ATRIP
NSP2	Q12834	CDC20
NSP2	Q13257	MAD2L1
NSP2	Q15013	MAD2L1BP
NSP2	Q15645	TRIP13
NSP2	P49588	AARS1
NSP2	P08708	RPS17
NSP2	P08865	RPSA
NSP2	P15880	RPS2
NSP2	P25398	RPS12
NSP2	P39019	RPS19
NSP2	P42677	RPS27
NSP2	P46781	RPS9
NSP2	P46782	RPS5
NSP2	P61247	RPS3A
NSP2	P62081	RPS7
NSP2	P62241	RPS8
NSP2	P62244	RPS15A
NSP2	P62249	RPS16
NSP2	P62263	RPS14
NSP2	P62266	RPS23
NSP2	P62269	RPS18
NSP2	P62277	RPS13
NSP2	P62280	RPS11
NSP2	P62701	RPS4X
NSP2	P62753	RPS6
NSP2	P62841	RPS15
NSP2	P62847	RPS24
NSP2	P62851	RPS25
NSP2	P62857	RPS28
NSP2	P62861	FAU
NSP2	P62979	RPS27A
NSP2	P63220	RPS21
NSP2	P63244	RACK1
NSP2	Q13895	BYSL
NSP2	Q2NL82	TSR1
NSP2	Q96GA3	LTV1
NSP2	Q9BVS4	RIOK2
NSP2	Q9NRX1	PNO1
NSP2	Q9ULX3	NOB1
NSP2	Q13938	CAPS
NSP2	Q14534	SQLE
NSP2	Q8IYB8	SUPV3L1
NSP2	Q9UHW9	SLC12A6
NSP2	P52292	KPNA2
NSP2	Q14974	KPNB1
NSP2	O43660	PLRG1
NSP2	O60306	AQR
NSP2	O60508	CDC40
NSP2	O75934	BCAS2
NSP2	O95926	SYF2
NSP2	P08579	SNRPB2
NSP2	P09661	SNRPA1
NSP2	P14678	SNRPB
NSP2	P41223	BUD31
NSP2	P62304	SNRPE
NSP2	P62306	SNRPF
NSP2	P62308	SNRPG
NSP2	P62314	SNRPD1
NSP2	P62316	SNRPD2
NSP2	P62318	SNRPD3
NSP2	Q13573	SNW1
NSP2	Q15029	EFTUD2
NSP2	Q2TBE0	CWF19L2
NSP2	Q6P2Q9	PRPF8
NSP2	Q96DI7	SNRNP40
NSP2	Q99459	CDC5L
NSP2	Q9BZJ0	CRNKL1
NSP2	Q9HCS7	XAB2
NSP2	Q9NW64	RBM22
NSP2	Q9P013	CWC15
NSP2	Q9UMS4	PRPF19
NSP2	Q9UNP9	PPIE
NSP2	Q9Y3C6	PPIL1
NSP2	Q7RTN6	STRADA
NSP2	Q9Y376	CAB39
NSP2	Q96A54	ADIPOR1
NSP2	Q9BY11	PACSIN1
NSP2	P20292	ALOX5AP
NSP2	Q09328	MGAT5
NSP2	P54886	ALDH18A1
NSP2	Q9NZJ4	SACS
NSP2	Q7L576	CYFIP1
NSP2	Q8WUW1	BRK1
NSP2	Q92558	WASF1
NSP2	Q9NYB9	ABI2
NSP2	Q9Y2A7	NCKAP1
NSP2	Q96QT6	PHF12
NSP2	Q8WYQ5	DGCR8
NSP2	Q9NRR4	DROSHA
NSP2	Q96LW7	CARD19
NSP2	Q15286	RAB35
NSP2	Q8TEH3	DENND1A
NSP2	O14684	PTGES
NSP2	Q16873	LTC4S
NSP2	Q12888	TP53BP1
NSP2	Q92547	TOPBP1
NSP2	O75146	HIP1R
NSP2	O15514	POLR2D
NSP2	P13984	GTF2F2
NSP2	P18074	ERCC2
NSP2	P19387	POLR2C
NSP2	P19388	POLR2E
NSP2	P19447	ERCC3
NSP2	P20226	TBP
NSP2	P23193	TCEA1
NSP2	P24928	POLR2A
NSP2	P29083	GTF2E1
NSP2	P29084	GTF2E2
NSP2	P30876	POLR2B
NSP2	P32780	GTF2H1
NSP2	P35269	GTF2F1
NSP2	P36954	POLR2I
NSP2	P50613	CDK7
NSP2	P51946	CCNH
NSP2	P51948	MNAT1
NSP2	P52434	POLR2H
NSP2	P52435	POLR2J
NSP2	P53803	POLR2K
NSP2	P61218	POLR2F
NSP2	P62487	POLR2G
NSP2	P62875	POLR2L
NSP2	Q00403	GTF2B
NSP2	Q13888	GTF2H2
NSP2	Q13889	GTF2H3
NSP2	Q6ZYL4	GTF2H5
NSP2	Q92759	GTF2H4
NSP2	Q9BUL8	PDCD10
NSP2	Q9P289	STK26
NSP2	Q14863	POU6F1
NSP2	O15342	ATP6V0E1
NSP2	O75787	ATP6AP2
NSP2	P27449	ATP6V0C
NSP2	P61421	ATP6V0D1
NSP2	Q15904	ATP6AP1
NSP2	Q6P5S7	RNASEK
NSP2	Q93050	ATP6V0A1
NSP2	Q99437	ATP6V0B
NSP2	O14561	NDUFAB1
NSP2	O15239	NDUFA1
NSP2	O43674	NDUFB5
NSP2	O43676	NDUFB3
NSP2	O43677	NDUFC1
NSP2	O43920	NDUFS5
NSP2	O75306	NDUFS2
NSP2	O75438	NDUFB1
NSP2	O95139	NDUFB6
NSP2	O95167	NDUFA3
NSP2	O95168	NDUFB4
NSP2	O95169	NDUFB8
NSP2	O95178	NDUFB2
NSP2	O95298	NDUFC2
NSP2	O95299	NDUFA10
NSP2	O96000	NDUFB10
NSP2	P03886	MT-ND1
NSP2	P03891	MT-ND2
NSP2	P03897	MT-ND3
NSP2	P03901	MT-ND4L
NSP2	P03905	MT-ND4
NSP2	P03915	MT-ND5
NSP2	P03923	MT-ND6
NSP2	P17568	NDUFB7
NSP2	P51970	NDUFA8
NSP2	Q86Y39	NDUFA11
NSP2	Q9NX14	NDUFB11
NSP2	Q9P0J0	NDUFA13
NSP2	Q9Y6M9	NDUFB9
NSP2	Q9BSQ5	CCM2
NSP3	A1Z1Q3	MACROD2
NSP3	Q460N5	PARP14
NSP3	O75367	MACROH2A1
NSP3	Q9BQ69	MACROD1
NSP3	Q460N3	PARP15
NSP3	Q9NXN4	GDAP2
NSP3	Q9P0M6	MACROH2A2
NSP3	Q8IXQ6	PARP9
NSP3	Q9UK80	USP21
NSP3	P40818	USP8
NSP3	O75604	USP2
NSP3	P62979	RPS27A
NSP3	Q9P2H5	USP35
NSP3	Q13107	USP4
NSP3	P62068	USP46
NSP3	Q70CQ3	USP30
NSP3	P45974	USP5
NSP3	P54578	USP14
NSP3	Q93008	USP9X
NSP3	P0CG48	UBC
NSP3	O43172	PRPF4
NSP3	O43395	PRPF3
NSP3	O75533	SF3B1
NSP3	O75643	SNRNP200
NSP3	O94906	PRPF6
NSP3	O95777	LSM8
NSP3	P08579	SNRPB2
NSP3	P09661	SNRPA1
NSP3	P14678	SNRPB
NSP3	P55769	SNU13
NSP3	P62304	SNRPE
NSP3	P62306	SNRPF
NSP3	P62308	SNRPG
NSP3	P62310	LSM3
NSP3	P62312	LSM6
NSP3	P62314	SNRPD1
NSP3	P62316	SNRPD2
NSP3	P62318	SNRPD3
NSP3	P83876	TXNL4A
NSP3	Q12874	SF3A3
NSP3	Q13435	SF3B2
NSP3	Q15029	EFTUD2
NSP3	Q15393	SF3B3
NSP3	Q15427	SF3B4
NSP3	Q15428	SF3A2
NSP3	Q15459	SF3A1
NSP3	Q53GS9	USP39
NSP3	Q6P2Q9	PRPF8
NSP3	Q7RTV0	PHF5A
NSP3	Q8WWY3	PRPF31
NSP3	Q96DI7	SNRNP40
NSP3	Q9BUQ8	DDX23
NSP3	Q9BWJ5	SF3B5
NSP3	Q9UK45	LSM7
NSP3	Q9Y333	LSM2
NSP3	Q9Y3B4	SF3B6
NSP3	Q9Y4Y9	LSM5
NSP3	Q9Y4Z0	LSM4
NSP3	Q9Y4E8	USP15
NSP3	Q9NQC7	CYLD
NSP3	Q96RU2	USP28
NSP3	O75317	USP12
NSP3	Q8TAF3	WDR48
NSP3	Q9UHP3	USP25
NSP3	Q9Y4P1	ATG4B
NSP3	Q8WYN0	ATG4A
NSP3	P07711	CTSL
NSP3	Q9Y4G6	TLN2
NSP3	P0CG47	UBB
NSP3	P63208	SKP1
NSP3	Q9Y2K7	KDM2A
NSP3	Q8WY64	MYLIP
NSP3	P68036	UBE2L3
NSP3	P51784	USP11
NSP3	P01112	HRAS
NSP3	Q86UX7	FERMT3
NSP3	P35226	BMI1
NSP3	P01116	KRAS
NSP3	P04049	RAF1
NSP3	Q93009	USP7
NSP3	P55072	VCP
NSP3	Q96AC1	FERMT2
NSP3	Q9Y490	TLN1
NSP4	P12004	PCNA
NSP4	P35249	RFC4
NSP4	P35250	RFC2
NSP4	P35251	RFC1
NSP4	P40937	RFC5
NSP4	P40938	RFC3
NSP4	P25116	F2R
NSP4	Q13507	TRPC3
NSP5	P83110	HTRA3
NSP5	P00738	HP
NSP5	P68871	HBB
NSP5	P69905	HBA1
NSP5	P69905	HBA2
NSP5	Q92743	HTRA1
NSP5	Q9UL52	TMPRSS11E
NSP5	O43278	SPINT1
NSP5	Q04756	HGFAC
NSP5	P26927	MST1
NSP5	Q04912	MST1R
NSP5	P08246	ELANE
NSP5	P24158	PRTN3
NSP5	Q15661	TPSAB1
NSP5	Q6UWY2	PRSS57
NSP5	P04070	PROC
NSP5	O43464	HTRA2
NSP5	P00736	C1R
NSP5	P06681	C2
NSP5	P98073	TMPRSS15
NSP5	P08581	MET
NSP5	P14210	HGF
NSP5	P00751	CFB
NSP5	P51124	GZMM
NSP5	P23946	CMA1
NSP5	Q16651	PRSS8
NSP5	P07204	THBD
NSP5	P06870	KLK1
NSP5	O43240	KLK10
NSP5	O00187	MASP2
NSP5	P00748	F12
NSP5	P08311	CTSG
NSP5	P48740	MASP1
NSP5	P49862	KLK7
NSP5	P00742	F10
NSP5	P07477	PRSS1
NSP5	P22891	PROZ
NSP5	Q9UK55	SERPINA10
NSP5	P35030	PRSS3
NSP5	P20160	AZU1
NSP5	P00746	CFD
NSP5	O15393	TMPRSS2
NSP5	P20151	KLK2
NSP5	P07288	KLK3
NSP5	P00995	SPINK1
NSP5	P03952	KLKB1
NSP5	Q9Y337	KLK5
NSP5	P10144	GZMB
NSP5	P05981	HPN
NSP5	Q9Y5K2	KLK4
NSP5	P01042	KNG1
NSP5	P03951	F11
NSP5	P08709	F7
NSP5	O60259	KLK8
NSP5	P01024	C3
NSP5	P05156	CFI
NSP5	P08603	CFH
NSP5	Q9Y5Y6	ST14
NSP5	P12544	GZMA
NSP5	P49863	GZMK
NSP5	P00747	PLG
NSP5	Q92876	KLK6
NSP5	P00749	PLAU
NSP5	P09871	C1S
NSP5	P00734	F2
NSP5	P01009	SERPINA1
NSP5	Q9NVS9	PNPO
NSP7	Q96QP1	ALPK1
NSP7	P02786	TFRC
NSP7	Q9H4Z3	PCIF1
NSP7	P21730	C5AR1
NSP7	P21917	DRD4
NSP7	P11142	HSPA8
NSP7	Q9UNE7	STUB1
NSP7	P68871	HBB
NSP7	P69905	HBA1
NSP7	P69905	HBA2
NSP7	P12004	PCNA
NSP7	P35249	RFC4
NSP7	P35250	RFC2
NSP7	P35251	RFC1
NSP7	P40937	RFC5
NSP7	P40938	RFC3
NSP7	Q9H1K6	TLNRD1
NSP7	P00751	CFB
NSP7	P01024	C3
NSP7	Q9UHD2	TBK1
NSP7	P49748	ACADVL
NSP7	Q96D96	HVCN1
NSP7	Q92847	GHSR
NSP7	Q9UKU7	ACAD8
NSP7	P45954	ACADSB
NSP7	P28069	POU1F1
NSP7	P55085	F2RL1
NSP7	Q9NUN7	ACER3
NSP7	P26440	IVD
NSP7	P25090	FPR2
NSP7	P08913	ADRA2A
NSP7	Q86WV6	STING1
NSP7	P01019	AGT
NSP7	Q9HBD1	RC3H2
NSP7	Q96RU3	FNBP1
NSP7	O14493	CLDN4
NSP7	Q9Y271	CYSLTR1
NSP7	P11310	ACADM
NSP7	P13804	ETFA
NSP7	P38117	ETFB
NSP7	Q709F0	ACAD11
NSP7	P30556	AGTR1
NSP7	P32245	MC4R
NSP7	Q8WUM4	PDCD6IP
NSP7	Q96A54	ADIPOR1
NSP7	O15111	CHUK
NSP7	O43237	DYNC1LI2
NSP7	Q13409	DYNC1I2
NSP7	Q9NP97	DYNLRB1
NSP7	P41146	OPRL1
NSP7	P41595	HTR2B
NSP7	Q5T8D3	ACBD5
NSP7	Q96RT7	TUBGCP6
NSP7	Q9Y4G6	TLN2
NSP7	P40616	ARL1
NSP7	Q9Y6D6	ARFGEF1
NSP7	Q14863	POU6F1
NSP7	Q9BXP5	SRRT
NSP7	P34972	CNR2
NSP7	Q86V24	ADIPOR2
NSP7	P60953	CDC42
NSP7	P00734	F2
NSP7	P14859	POU2F1
NSP7	P43146	DCC
NSP7	P56945	BCAR1
NSP7	Q8N5H7	SH2D3C
NSP7	Q8WY64	MYLIP
NSP7	O00267	SUPT5H
NSP7	P63272	SUPT4H1
NSP7	Q6P1J9	CDC73
NSP7	Q6PD62	CTR9
NSP7	Q7KZ85	SUPT6H
NSP7	Q8N7H5	PAF1
NSP7	Q8WVC0	LEO1
NSP7	Q92541	RTF1
NSP7	Q9GZS3	WDR61
NSP7	P13861	PRKAR2A
NSP7	P10145	CXCL8
NSP7	P25025	CXCR2
NSP7	P15692	VEGFA
NSP7	Q8NCM8	DYNC2H1
NSP7	Q9P107	GMIP
NSP7	P43220	GLP1R
NSP7	Q9HD67	MYO10
NSP7	Q9NPP4	NLRC4
NSP7	P41594	GRM5
NSP7	Q9NZJ4	SACS
NSP7	P51149	RAB7A
NSP7	Q92622	RUBCN
NSP7	O00217	NDUFS8
NSP7	O43181	NDUFS4
NSP7	O43678	NDUFA2
NSP7	O75251	NDUFS7
NSP7	O75380	NDUFS6
NSP7	O75489	NDUFS3
NSP7	O95182	NDUFA7
NSP7	P19404	NDUFV2
NSP7	P28331	NDUFS1
NSP7	P49821	NDUFV1
NSP7	P56181	NDUFV3
NSP7	P56556	NDUFA6
NSP7	Q16718	NDUFA5
NSP7	Q16795	NDUFA9
NSP7	Q9UI09	NDUFA12
NSP7	P41145	OPRK1
NSP7	Q9Y2J2	EPB41L3
NSP7	Q15642	TRIP10
NSP7	O95273	CCNDBP1
NSP7	Q04637	EIF4G1
NSP7	Q13467	FZD5
NSP7	O60895	RAMP2
NSP7	P35318	ADM
NSP7	P0DP23	CALM1
NSP7	P0DP24	CALM2
NSP7	P0DP25	CALM3
NSP7	Q9H1K1	ISCU
NSP7	Q9HD34	LYRM4
NSP7	Q9Y697	NFS1
NSP7	Q9BR61	ACBD6
NSP7	O95484	CLDN9
NSP7	P20338	RAB4A
NSP7	Q9H1K0	RBSN
NSP7	Q495M9	USH1G
NSP7	Q99543	DNAJC2
NSP7	Q13255	GRM1
NSP7	Q9H2K0	MTIF3
NSP7	Q9UQB8	BAIAP2
NSP7	Q15858	SCN9A
NSP7	Q9H244	P2RY12
NSP7	P01903	HLA-DRA
NSP7	P01911	HLA-DRB1
NSP7	P50052	AGTR2
NSP7	P07954	FH
NSP7	P15311	EZR
NSP7	Q8NC06	ACBD4
NSP7	P35221	CTNNA1
NSP7	P49286	MTNR1B
NSP7	Q96RT8	TUBGCP5
NSP7	Q9UGJ1	TUBGCP4
NSP7	P28329	CHAT
NSP7	P28335	HTR2C
NSP7	P08912	CHRM5
NSP7	P26038	MSN
NSP7	Q6PIF6	MYO7B
NSP7	Q13402	MYO7A
NSP7	Q9Y6N9	USH1C
NSP7	Q9BY11	PACSIN1
NSP7	O75521	ECI2
NSP7	P30559	OXTR
NSP7	O14802	POLR3A
NSP7	O15160	POLR1C
NSP7	O75575	CRCP
NSP7	P05423	POLR3D
NSP7	P0DPB6	POLR1D
NSP7	P19388	POLR2E
NSP7	P52434	POLR2H
NSP7	P53803	POLR2K
NSP7	P61218	POLR2F
NSP7	P62875	POLR2L
NSP7	Q9BUI4	POLR3C
NSP7	Q9H1D9	POLR3F
NSP7	Q9NVU0	POLR3E
NSP7	Q9NW08	POLR3B
NSP7	Q9Y2Y1	POLR3K
NSP7	Q9Y535	POLR3H
NSP7	Q13315	ATM
NSP7	Q96RN5	MED15
NSP7	P59046	NLRP12
NSP7	Q96CW5	TUBGCP3
NSP7	Q9BSJ2	TUBGCP2
NSP7	P18206	VCL
NSP7	Q9H3H5	DPAGT1
NSP7	P41143	OPRD1
NSP7	P04843	RPN1
NSP7	P04844	RPN2
NSP7	P0C6T2	OST4
NSP7	P39656	DDOST
NSP7	P46977	STT3A
NSP7	P61165	TMEM258
NSP7	P61803	DAD1
NSP7	Q9NRP0	OSTC
NSP7	P08603	CFH
NSP7	Q99835	SMO
NSP7	Q9NPI1	BRD7
NSP7	O60939	SCN2B
NSP7	Q99250	SCN2A
NSP7	Q92947	GCDH
NSP7	P35408	PTGER4
NSP7	P61073	CXCR4
NSP7	P30989	NTSR1
NSP7	P49407	ARRB1
NSP7	P47871	GCGR
NSP7	Q9Y5X4	NR2E3
NSP7	O75899	GABBR2
NSP7	Q9UBS5	GABBR1
NSP7	Q12791	KCNMA1
NSP7	Q86W47	KCNMB4
NSP7	Q14204	DYNC1H1
NSP7	Q92556	ELMO1
NSP7	Q92608	DOCK2
NSP7	O43613	HCRTR1
NSP7	P51684	CCR6
NSP7	P78556	CCL20
NSP7	Q9Y490	TLN1
NSP7	Q0JRZ9	FCHO2
NSP7	P11021	HSPA5
NSP7	Q9Y5Y4	PTGDR2
NSP7	O14920	IKBKB
NSP7	P78423	CX3CL1
NSP7	P54619	PRKAG1
NSP7	Q13131	PRKAA1
NSP7	Q9Y478	PRKAB1
NSP7	P25116	F2R
NSP7	P11171	EPB41
NSP7	O15239	NDUFA1
NSP7	O43674	NDUFB5
NSP7	O43676	NDUFB3
NSP7	O43677	NDUFC1
NSP7	O43920	NDUFS5
NSP7	O75306	NDUFS2
NSP7	O75438	NDUFB1
NSP7	O95139	NDUFB6
NSP7	O95167	NDUFA3
NSP7	O95168	NDUFB4
NSP7	O95169	NDUFB8
NSP7	O95178	NDUFB2
NSP7	O95298	NDUFC2
NSP7	O95299	NDUFA10
NSP7	O96000	NDUFB10
NSP7	P03886	MT-ND1
NSP7	P03891	MT-ND2
NSP7	P03897	MT-ND3
NSP7	P03901	MT-ND4L
NSP7	P03905	MT-ND4
NSP7	P03915	MT-ND5
NSP7	P03923	MT-ND6
NSP7	P17568	NDUFB7
NSP7	P51970	NDUFA8
NSP7	Q86Y39	NDUFA11
NSP7	Q9NX14	NDUFB11
NSP7	Q9P0J0	NDUFA13
NSP7	Q9Y6M9	NDUFB9
NSP7	P35462	DRD3
NSP7	P18089	ADRA2B
NSP7	P08173	CHRM4
NSP7	Q9Y2T5	GPR52
NSP7	P08172	CHRM2
NSP7	Q548Y0	HCRTR2
NSP7	P43250	GRK6
NSP7	P25103	TACR1
NSP7	P29274	ADORA2A
NSP7	P63092	GNAS
NSP7	P41212	ETV6
NSP7	O14862	AIM2
NSP7	P59044	NLRP6
NSP7	P35367	HRH1
NSP7	P43115	PTGER3
NSP7	P11229	CHRM1
NSP7	P29992	GNA11
NSP7	A0A3B3ITX3	GNAI1
NSP7	P34998	CRHR1
NSP7	P14138	EDN3
NSP7	Q8IVH8	MAP4K3
NSP7	P17612	PRKACA
NSP7	P25685	DNAJB1
NSP7	P61925	PKIA
NSP7	O75044	SRGAP2
NSP7	P47895	ALDH1A3
NSP7	P09471	GNAO1
NSP7	P28222	HTR1B
NSP7	P41218	MNDA
NSP7	P08100	RHO
NSP7	Q96GG9	DCUN1D1
NSP7	Q8TCG2	PI4K2B
NSP7	P27448	MARK3
NSP7	Q9BTU6	PI4K2A
NSP7	P17787	CHRNB2
NSP7	P43681	CHRNA4
NSP7	P25098	GRK2
NSP7	P49189	ALDH9A1
NSP7	Q07820	MCL1
NSP7	Q9H1D0	TRPV6
NSP7	P21554	CNR1
NSP7	P63096	GNAI1
NSP7	P14416	DRD2
NSP7	P51686	CCR9
NSP7	Q9ULV1	FZD4
NSP7	O75886	STAM2
NSP7	Q9H3S7	PTPN23
NSP7	P07550	ADRB2
NSP7	P34947	GRK5
NSP7	P37840	SNCA
NSP7	L0R8F8	MIEF1
NSP7	O14561	NDUFAB1
NSP7	O75394	MRPL33
NSP7	P09001	MRPL3
NSP7	P49406	MRPL19
NSP7	Q13084	MRPL28
NSP7	Q13405	MRPL49
NSP7	Q14197	MRPL58
NSP7	Q16540	MRPL23
NSP7	Q4U2R6	MRPL51
NSP7	Q5T653	MRPL2
NSP7	Q6P161	MRPL54
NSP7	Q6P1L8	MRPL14
NSP7	Q7Z2W9	MRPL21
NSP7	Q7Z7F7	MRPL55
NSP7	Q7Z7H8	MRPL10
NSP7	Q86TS9	MRPL52
NSP7	Q8IXM3	MRPL41
NSP7	Q8N5N7	MRPL50
NSP7	Q8N983	MRPL43
NSP7	Q8TAE8	GADD45GIP1
NSP7	Q8TCC3	MRPL30
NSP7	Q96A35	MRPL24
NSP7	Q96DV4	MRPL38
NSP7	Q96EH3	MALSU1
NSP7	Q96EL3	MRPL53
NSP7	Q96GC5	MRPL48
NSP7	Q9BQ48	MRPL34
NSP7	Q9BQC6	MRPL57
NSP7	Q9BRJ2	MRPL45
NSP7	Q9BYC8	MRPL32
NSP7	Q9BYC9	MRPL20
NSP7	Q9BYD1	MRPL13
NSP7	Q9BYD2	MRPL9
NSP7	Q9BYD3	MRPL4
NSP7	Q9BZE1	MRPL37
NSP7	Q9H0U6	MRPL18
NSP7	Q9H2W6	MRPL46
NSP7	Q9H9J2	MRPL44
NSP7	Q9HD33	MRPL47
NSP7	Q9NP92	MRPS30
NSP7	Q9NQ50	MRPL40
NSP7	Q9NRX2	MRPL17
NSP7	Q9NVS2	MRPS18A
NSP7	Q9NWU5	MRPL22
NSP7	Q9NX20	MRPL16
NSP7	Q9NYK5	MRPL39
NSP7	Q9NZE8	MRPL35
NSP7	Q9P015	MRPL15
NSP7	Q9P0J6	MRPL36
NSP7	Q9P0M9	MRPL27
NSP7	Q9Y3B7	MRPL11
NSP7	Q9Y6G3	MRPL42
NSP7	O60894	RAMP1
NSP7	Q16602	CALCRL
NSP7	P25929	NPY1R
NSP7	Q15109	AGER
NSP7	P48039	MTNR1A
NSP7	P01275	GCG
NSP7	P35240	NF2
NSP7	P45985	MAP2K4
NSP7	O43353	RIPK2
NSP7	P0DMV8	HSPA1A
NSP7	P0DMV9	HSPA1B
NSP7	P28223	HTR2A
NSP7	P59768	GNG2
NSP7	P62873	GNB1
NSP7	P41597	CCR2
NSP7	Q86UX7	FERMT3
NSP7	P30542	ADORA1
NSP7	P02787	TF
NSP7	P28562	DUSP1
NSP7	Q03431	PTH1R
NSP7	P30260	CDC27
NSP7	P60006	ANAPC15
NSP7	Q13042	CDC16
NSP7	Q8NHZ8	CDC26
NSP7	Q96DE5	ANAPC16
NSP7	Q9BS18	ANAPC13
NSP7	Q9H1A4	ANAPC1
NSP7	Q9NYG5	ANAPC11
NSP7	Q9UJX2	CDC23
NSP7	Q9UJX3	ANAPC7
NSP7	Q9UJX4	ANAPC5
NSP7	Q9UJX5	ANAPC4
NSP7	Q9UJX6	ANAPC2
NSP7	Q9UKT4	FBXO5
NSP7	Q9UM11	FZR1
NSP7	Q9UM13	ANAPC10
NSP7	P07911	UMOD
NSP7	P25024	CXCR1
NSP7	P35414	APLNR
NSP7	Q15722	LTB4R
NSP7	P24530	EDNRB
NSP7	O15294	OGT
NSP7	P21453	S1PR1
NSP7	P61081	UBE2M
NSP7	Q13564	NAE1
NSP7	Q15843	NEDD8
NSP7	Q8TBC4	UBA3
NSP7	A8MYU2	KCNU1
NSP8	P21730	C5AR1
NSP8	P21917	DRD4
NSP8	P49748	ACADVL
NSP8	P12004	PCNA
NSP8	P35249	RFC4
NSP8	P35250	RFC2
NSP8	P35251	RFC1
NSP8	P40937	RFC5
NSP8	P40938	RFC3
NSP8	P08913	ADRA2A
NSP8	P63096	GNAI1
NSP8	P68871	HBB
NSP8	P69905	HBA1
NSP8	P69905	HBA2
NSP8	Q92847	GHSR
NSP8	P55085	F2RL1
NSP8	P29274	ADORA2A
NSP8	Q99835	SMO
NSP8	Q9NUN7	ACER3
NSP8	Q9H4Z3	PCIF1
NSP8	Q9UNE7	STUB1
NSP8	P28069	POU1F1
NSP8	Q8WUM4	PDCD6IP
NSP8	P00751	CFB
NSP8	P01024	C3
NSP8	Q92633	LPAR1
NSP8	O43237	DYNC1LI2
NSP8	P25090	FPR2
NSP8	P50052	AGTR2
NSP8	P36776	LONP1
NSP8	Q13255	GRM1
NSP8	Q13586	STIM1
NSP8	P09471	GNAO1
NSP8	Q86Y34	ADGRG3
NSP8	Q96QP1	ALPK1
NSP8	P41146	OPRL1
NSP8	P47871	GCGR
NSP8	P30542	ADORA1
NSP8	Q96D96	HVCN1
NSP8	P41595	HTR2B
NSP8	Q9H3S7	PTPN23
NSP8	P56945	BCAR1
NSP8	Q8N5H7	SH2D3C
NSP8	P34972	CNR2
NSP8	O14493	CLDN4
NSP8	P01019	AGT
NSP8	P30556	AGTR1
NSP8	P14859	POU2F1
NSP8	Q96RU3	FNBP1
NSP8	P08172	CHRM2
NSP8	P43146	DCC
NSP8	Q9HD67	MYO10
NSP8	Q9NPP4	NLRC4
NSP8	Q9Y2J2	EPB41L3
NSP8	Q9UQB8	BAIAP2
NSP8	Q9BSA4	TTYH2
NSP8	Q05397	PTK2
NSP8	P17787	CHRNB2
NSP8	P43681	CHRNA4
NSP8	Q9NZJ4	SACS
NSP8	O95273	CCNDBP1
NSP8	P51149	RAB7A
NSP8	Q92622	RUBCN
NSP8	Q13467	FZD5
NSP8	Q9BXP5	SRRT
NSP8	P46977	STT3A
NSP8	Q9NRP0	OSTC
NSP8	P41594	GRM5
NSP8	Q9P107	GMIP
NSP8	Q9H244	P2RY12
NSP8	Q9BR61	ACBD6
NSP8	P32245	MC4R
NSP8	Q86YT5	SLC13A5
NSP8	P20292	ALOX5AP
NSP8	P0DP24	CALM2
NSP8	P0DP25	CALM3
NSP8	Q99543	DNAJC2
NSP8	P21926	CD9
NSP8	Q96BI3	APH1A
NSP8	Q9NZ42	PSENEN
NSP8	Q8NBF2	NHLRC2
NSP8	Q9H1K1	ISCU
NSP8	Q9HD34	LYRM4
NSP8	Q9Y697	NFS1
NSP8	P31213	SRD5A2
NSP8	P01903	HLA-DRA
NSP8	P01911	HLA-DRB1
NSP8	O75822	EIF3J
NSP8	P08708	RPS17
NSP8	P08865	RPSA
NSP8	P15880	RPS2
NSP8	P41567	EIF1
NSP8	P42677	RPS27
NSP8	P46781	RPS9
NSP8	P47813	EIF1AX
NSP8	P61247	RPS3A
NSP8	P62081	RPS7
NSP8	P62241	RPS8
NSP8	P62244	RPS15A
NSP8	P62263	RPS14
NSP8	P62266	RPS23
NSP8	P62277	RPS13
NSP8	P62280	RPS11
NSP8	P62701	RPS4X
NSP8	P62753	RPS6
NSP8	P62847	RPS24
NSP8	P62854	RPS26
NSP8	P62861	FAU
NSP8	P62945	RPL41
NSP8	P63220	RPS21
NSP8	Q99613	EIF3C
NSP8	P13861	PRKAR2A
NSP8	Q9ULI0	ATAD2B
NSP8	O14684	PTGES
NSP8	Q16873	LTC4S
NSP8	P04424	ASL
NSP8	P63167	DYNLL1
NSP8	Q8TCX1	DYNC2LI1
NSP8	Q8WVS4	DYNC2I1
NSP8	Q96EX3	DYNC2I2
NSP8	Q9NP97	DYNLRB1
NSP8	P23610	F8A1
NSP8	P23610	F8A2
NSP8	P23610	F8A3
NSP8	P42858	HTT
NSP8	P02786	TFRC
NSP8	P02787	TF
NSP8	Q92556	ELMO1
NSP8	Q92608	DOCK2
NSP8	Q16851	UGP2
NSP8	P54886	ALDH18A1
NSP8	Q13402	MYO7A
NSP8	Q9Y6N9	USH1C
NSP8	O43172	PRPF4
NSP8	O43395	PRPF3
NSP8	O94906	PRPF6
NSP8	O95777	LSM8
NSP8	P55769	SNU13
NSP8	P62310	LSM3
NSP8	P62312	LSM6
NSP8	P83876	TXNL4A
NSP8	Q53GS9	USP39
NSP8	Q8WWY3	PRPF31
NSP8	Q9BUQ8	DDX23
NSP8	Q9UK45	LSM7
NSP8	Q9Y333	LSM2
NSP8	Q9Y4Y9	LSM5
NSP8	Q9Y4Z0	LSM4
NSP8	Q6PIF6	MYO7B
NSP8	O15342	ATP6V0E1
NSP8	O75787	ATP6AP2
NSP8	P27449	ATP6V0C
NSP8	P61421	ATP6V0D1
NSP8	Q15904	ATP6AP1
NSP8	Q6P5S7	RNASEK
NSP8	Q93050	ATP6V0A1
NSP8	Q99437	ATP6V0B
NSP8	P43115	PTGER3
NSP8	P12081	HARS1
NSP8	Q7L576	CYFIP1
NSP8	Q8WUW1	BRK1
NSP8	Q92558	WASF1
NSP8	Q9NYB9	ABI2
NSP8	Q9Y2A7	NCKAP1
NSP8	P68036	UBE2L3
NSP8	P42684	ABL2
NSP8	P11142	HSPA8
NSP8	P21554	CNR1
NSP8	Q15633	TARBP2
NSP8	Q9UPY3	DICER1
NSP8	P49286	MTNR1B
NSP8	P41143	OPRD1
NSP8	Q96QK1	VPS35
NSP8	Q9UBQ0	VPS29
NSP8	P00519	ABL1
NSP8	Q9UKU7	ACAD8
NSP8	Q8N4P3	HDDC3
NSP8	P00734	F2
NSP8	Q15149	PLEC
NSP8	Q8NCM8	DYNC2H1
NSP8	Q96A54	ADIPOR1
NSP8	P28223	HTR2A
NSP8	Q86U86	PBRM1
NSP8	O75348	ATP6V1G1
NSP8	P21281	ATP6V1B2
NSP8	P36543	ATP6V1E1
NSP8	P38606	ATP6V1A
NSP8	Q16864	ATP6V1F
NSP8	Q9Y5K8	ATP6V1D
NSP8	P11310	ACADM
NSP8	P13804	ETFA
NSP8	P38117	ETFB
NSP8	Q9BSA9	TMEM175
NSP8	Q9NZN9	AIPL1
NSP8	Q9NYL2	MAP3K20
NSP8	Q5TA45	INTS11
NSP8	Q6P9B9	INTS5
NSP8	Q75QN2	INTS8
NSP8	Q8N201	INTS1
NSP8	Q96HW7	INTS4
NSP8	Q9H0H0	INTS2
NSP8	Q9NV88	INTS9
NSP8	Q9NVH2	INTS7
NSP8	Q9UL03	INTS6
NSP8	P40616	ARL1
NSP8	Q9Y6D6	ARFGEF1
NSP8	P09919	CSF3
NSP8	O14920	IKBKB
NSP8	P30559	OXTR
NSP8	O75717	WDHD1
NSP8	Q96JP0	FEM1C
NSP8	P30153	PPP2R1A
NSP8	Q13033	STRN3
NSP8	Q5VSL9	STRIP1
NSP8	Q9Y3A3	MOB4
NSP8	Q9NPI1	BRD7
NSP8	P43005	SLC1A1
NSP8	P11277	SPTB
NSP8	P16157	ANK1
NSP8	P00533	EGFR
NSP8	Q9ULV8	CBLC
NSP8	P01579	IFNG
NSP8	P51532	SMARCA4
NSP8	P01574	IFNB1
NSP8	O43504	LAMTOR5
NSP8	Q0VGL1	LAMTOR4
NSP8	Q6IAA8	LAMTOR1
NSP8	Q7L523	RRAGA
NSP8	Q8NFG4	FLCN
NSP8	Q9HB90	RRAGC
NSP8	Q9P278	FNIP2
NSP8	Q9UHA4	LAMTOR3
NSP8	Q9Y2Q5	LAMTOR2
NSP8	Q9Y490	TLN1
NSP8	P04843	RPN1
NSP8	P04844	RPN2
NSP8	P0C6T2	OST4
NSP8	P39656	DDOST
NSP8	P61165	TMEM258
NSP8	P61803	DAD1
NSP8	Q14165	MLEC
NSP8	Q8TCJ2	STT3B
NSP8	Q9H0U3	MAGT1
NSP8	Q9GZN7	ROGDI
NSP8	Q8NE86	MCU
NSP8	Q9H4I9	SMDT1
NSP8	P36544	CHRNA7
NSP8	O75762	TRPA1
NSP8	Q01973	ROR1
NSP8	Q9UBC3	DNMT3B
NSP8	Q13882	PTK6
NSP8	Q9HD15	SRA1
NSP8	O43765	SGTA
NSP8	Q16832	DDR2
NSP8	P61088	UBE2N
NSP8	Q96FW1	OTUB1
NSP8	Q9BYC5	FUT8
NSP8	Q5T8D3	ACBD5
NSP8	P35240	NF2
NSP8	Q0JRZ9	FCHO2
NSP8	Q687X5	STEAP4
NSP8	P07332	FES
NSP8	Q9Y271	CYSLTR1
NSP8	O43613	HCRTR1
NSP8	P31040	SDHA
NSP8	Q9NX18	SDHAF2
NSP8	Q9H0U4	RAB1B
NSP8	P57730	CARD18
NSP8	Q8WWQ0	PHIP
NSP8	Q1HG43	DUOXA1
NSP8	Q9NRD9	DUOX1
NSP8	Q86WV6	STING1
NSP8	Q9UHD2	TBK1
NSP8	O00170	AIP
NSP8	Q15388	TOMM20
NSP8	Q86US8	SMG6
NSP8	Q8TDU6	GPBAR1
NSP8	Q92888	ARHGEF1
NSP8	Q9H8S9	MOB1A
NSP8	Q13342	SP140
NSP8	Q12959	DLG1
NSP8	Q5T2T1	MPP7
NSP8	Q9NUP9	LIN7C
NSP8	P34998	CRHR1
NSP8	O75146	HIP1R
NSP8	Q7L1W4	LRRC8D
NSP8	P0DMV8	HSPA1A
NSP8	Q9UL15	BAG5
NSP8	Q9Y4X5	ARIH1
NSP8	O95140	MFN2
NSP8	P27986	PIK3R1
NSP8	P42336	PIK3CA
NSP8	O60216	RAD21
NSP8	Q14683	SMC1A
NSP8	Q6KC79	NIPBL
NSP8	Q8WVM7	STAG1
NSP8	Q9UQE7	SMC3
NSP8	Q9UHP3	USP25
NSP8	O43719	HTATSF1
NSP8	O75533	SF3B1
NSP8	Q12874	SF3A3
NSP8	Q13435	SF3B2
NSP8	Q15393	SF3B3
NSP8	Q15427	SF3B4
NSP8	Q15428	SF3A2
NSP8	Q15459	SF3A1
NSP8	Q7L014	DDX46
NSP8	Q7RTV0	PHF5A
NSP8	Q9BWJ5	SF3B5
NSP8	Q9Y3B4	SF3B6
NSP8	Q5TCX8	MAP3K21
NSP8	O00217	NDUFS8
NSP8	O43181	NDUFS4
NSP8	O43678	NDUFA2
NSP8	O75251	NDUFS7
NSP8	O75380	NDUFS6
NSP8	O75489	NDUFS3
NSP8	O95182	NDUFA7
NSP8	P19404	NDUFV2
NSP8	P28331	NDUFS1
NSP8	P49821	NDUFV1
NSP8	P56181	NDUFV3
NSP8	P56556	NDUFA6
NSP8	Q16718	NDUFA5
NSP8	Q16795	NDUFA9
NSP8	Q9UI09	NDUFA12
NSP8	Q92831	KAT2B
NSP8	P35221	CTNNA1
NSP8	P32780	GTF2H1
NSP8	P51948	MNAT1
NSP8	P11021	HSPA5
NSP8	P15498	VAV1
NSP8	A0JLT2	MED19
NSP8	O43513	MED7
NSP8	O60244	MED14
NSP8	O75448	MED24
NSP8	O75586	MED6
NSP8	O95402	MED26
NSP8	Q13503	MED21
NSP8	Q15528	MED22
NSP8	Q15648	MED1
NSP8	Q6P2C8	MED27
NSP8	Q71SY5	MED25
NSP8	Q96G25	MED8
NSP8	Q96HR3	MED30
NSP8	Q9BTT4	MED10
NSP8	Q9BUE0	MED18
NSP8	Q9H204	MED28
NSP8	Q9H944	MED20
NSP8	Q9NPJ6	MED4
NSP8	Q9NVC6	MED17
NSP8	Q9NWA0	MED9
NSP8	Q9NX70	MED29
NSP8	Q9P086	MED11
NSP8	Q9ULK4	MED23
NSP8	Q9Y2X0	MED16
NSP8	Q9Y3C7	MED31
NSP8	Q96RN5	MED15
NSP8	O00258	GET1
NSP8	O43681	GET3
NSP8	P49069	CAMLG
NSP8	Q9Y210	TRPC6
NSP8	P28335	HTR2C
NSP8	Q12830	BPTF
NSP8	Q9NRG4	SMYD2
NSP8	P0CG48	UBC
NSP8	P43403	ZAP70
NSP8	P62837	UBE2D2
NSP8	Q13191	CBLB
NSP8	O15164	TRIM24
NSP8	P47895	ALDH1A3
NSP8	P23497	SP100
NSP8	P61006	RAB8A
NSP8	Q8NDI1	EHBP1
NSP8	Q9Y371	SH3GLB1
NSP8	Q9Y3E7	CHMP3
NSP8	P41180	CASR
NSP8	O60895	RAMP2
NSP8	P35318	ADM
NSP8	P59768	GNG2
NSP8	P62873	GNB1
NSP8	Q16602	CALCRL
NSP8	Q9H1D0	TRPV6
NSP8	P28222	HTR1B
NSP8	Q86Y01	DTX1
NSP8	Q9NP79	VTA1
NSP8	P12643	BMP2
NSP8	Q6ZVN8	HJV
NSP8	O14842	FFAR1
NSP8	O95838	GLP2R
NSP8	P01275	GCG
NSP8	Q8N158	GPC2
NSP8	O75899	GABBR2
NSP8	Q9UBS5	GABBR1
NSP8	P42345	MTOR
NSP8	Q9NR48	ASH1L
NSP8	P62072	TIMM10
NSP8	Q53H12	AGK
NSP8	Q9BSF4	TIMM29
NSP8	Q9Y584	TIMM22
NSP8	Q9Y5J6	TIMM10B
NSP8	Q9Y5J7	TIMM9
NSP8	Q8WXC3	PYDC1
NSP8	Q14318	FKBP8
NSP8	P18074	ERCC2
NSP8	P19447	ERCC3
NSP8	P23025	XPA
NSP8	Q13888	GTF2H2
NSP8	Q13889	GTF2H3
NSP8	Q6ZYL4	GTF2H5
NSP8	Q92759	GTF2H4
NSP8	P08912	CHRM5
NSP8	Q96NY9	MUS81
NSP8	P23921	RRM1
NSP8	O75521	ECI2
NSP8	Q16740	CLPP
NSP8	P35367	HRH1
NSP8	P06727	APOA4
NSP8	P25024	CXCR1
NSP8	P60953	CDC42
NSP8	P25929	NPY1R
NSP8	P02788	LTF
NSP8	Q96RD7	PANX1
NSP8	O43614	HCRTR2
NSP8	Q15311	RALBP1
NSP8	P49902	NT5C2
NSP8	P49418	AMPH
NSP8	O15234	CASC3
NSP8	O43660	PLRG1
NSP8	O60306	AQR
NSP8	O60508	CDC40
NSP8	O75643	SNRNP200
NSP8	O75934	BCAS2
NSP8	O95391	SLU7
NSP8	O95926	SYF2
NSP8	P08579	SNRPB2
NSP8	P09661	SNRPA1
NSP8	P14678	SNRPB
NSP8	P38919	EIF4A3
NSP8	P41223	BUD31
NSP8	P62304	SNRPE
NSP8	P62306	SNRPF
NSP8	P62308	SNRPG
NSP8	P62314	SNRPD1
NSP8	P62316	SNRPD2
NSP8	P62318	SNRPD3
NSP8	Q13573	SNW1
NSP8	Q14562	DHX8
NSP8	Q15029	EFTUD2
NSP8	Q6P2Q9	PRPF8
NSP8	Q96A72	MAGOHB
NSP8	Q96DI7	SNRNP40
NSP8	Q99459	CDC5L
NSP8	Q9BZJ0	CRNKL1
NSP8	Q9H875	PRKRIP1
NSP8	Q9HCG8	CWC22
NSP8	Q9HCS7	XAB2
NSP8	Q9NW64	RBM22
[truncated: 4,118 more rows]
